# Supplementary material for: Local Riemannian geometry of model manifolds and its implications for practical parameter identifiability
Source: PLoS One. 2019 Jun 3;14(6):e0217837. doi: 10.1371/journal.pone.0217837 (PMC6546239; doi:10.1371/journal.pone.0217837)
Supplement: S1 File — (ZIP) [file pone.0217837.s002.zip]

Archive with 7 entries (6 files):
- publication_tables/
- publication_tables/runtimes.csv
- publication_tables/FIM_Enyzme_kinetics.csv
- publication_tables/Christoffels_Enyzme_kinetics.txt
- publication_tables/Christoffels_Exponential_decay.txt
- publication_tables/FIM_Exponential_decay.csv
- publication_tables/Readme Tables.txt
