# Supplementary material for: Local Riemannian geometry of model manifolds and its implications for practical parameter identifiability
Source: PLoS One. 2019 Jun 3;14(6):e0217837. doi: 10.1371/journal.pone.0217837 (PMC6546239; doi:10.1371/journal.pone.0217837)
Supplement: S1 File — (ZIP) [file pone.0217837.s002.zip › publication_tables/runtimes.csv]

	runtime	objfun	seed	scenario
1	0.19	g	10	51 conditions
2	2147.97	orig	10	51 conditions
3	4.34	RNC	10	51 conditions
4	0.12	g	11	51 conditions
5	345.82	orig	11	51 conditions
6	1.73	RNC	11	51 conditions
7	0.12	g	12	51 conditions
8	159.9	orig	12	51 conditions
9	1.14	RNC	12	51 conditions
10	0.14	g	13	51 conditions
11	154.63	orig	13	51 conditions
12	1.29	RNC	13	51 conditions
13	0.2	g	16	51 conditions
14	25970.67	orig	16	51 conditions
15	2.05	RNC	16	51 conditions
16	0.13	g	18	51 conditions
17	140.42	orig	18	51 conditions
18	4.07	RNC	18	51 conditions
19	0.13	g	19	51 conditions
20	148.92	orig	19	51 conditions
21	1.17	RNC	19	51 conditions
22	0.2	g	20	51 conditions
23	6425.85	orig	20	51 conditions
24	9.29	RNC	20	51 conditions
25	0.12	g	21	51 conditions
26	148.76	orig	21	51 conditions
27	1.47	RNC	21	51 conditions
28	0.2	g	22	51 conditions
29	2320.94	orig	22	51 conditions
30	4.88	RNC	22	51 conditions
31	0.13	g	23	51 conditions
32	176.04	orig	23	51 conditions
33	9.99	RNC	23	51 conditions
34	0.14	g	24	51 conditions
35	172.08	orig	24	51 conditions
36	1.61	RNC	24	51 conditions
37	0.1	g	25	51 conditions
38	144.45	orig	25	51 conditions
39	1.09	RNC	25	51 conditions
40	0.1	g	27	51 conditions
41	138.16	orig	27	51 conditions
42	1.07	RNC	27	51 conditions
43	0.12	g	29	51 conditions
44	152.22	orig	29	51 conditions
45	1.55	RNC	29	51 conditions
46	0.1	g	30	51 conditions
47	121.69	orig	30	51 conditions
48	1.4	RNC	30	51 conditions
49	0.1	g	31	51 conditions
50	143.07	orig	31	51 conditions
51	1.39	RNC	31	51 conditions
52	0.09	g	32	51 conditions
53	147.43	orig	32	51 conditions
54	1.23	RNC	32	51 conditions
55	0.16	g	34	51 conditions
56	1226.7	orig	34	51 conditions
57	4.08	RNC	34	51 conditions
58	0.1	g	36	51 conditions
59	347.19	orig	36	51 conditions
60	9.5	RNC	36	51 conditions
61	0.17	g	37	51 conditions
62	1112.15	orig	37	51 conditions
63	3.32	RNC	37	51 conditions
64	0.09	g	38	51 conditions
65	1127.01	orig	38	51 conditions
66	4.47	RNC	38	51 conditions
67	0.18	g	39	51 conditions
68	2190.91	orig	39	51 conditions
69	3.98	RNC	39	51 conditions
70	0.21	g	3	51 conditions
71	1553.11	orig	3	51 conditions
72	3.51	RNC	3	51 conditions
73	0.17	g	40	51 conditions
74	2273.81	orig	40	51 conditions
75	2.05	RNC	40	51 conditions
76	0.1	g	41	51 conditions
77	132.1	orig	41	51 conditions
78	1.04	RNC	41	51 conditions
79	0.1	g	42	51 conditions
80	139.02	orig	42	51 conditions
81	1.07	RNC	42	51 conditions
82	0.09	g	43	51 conditions
83	129.09	orig	43	51 conditions
84	0.91	RNC	43	51 conditions
85	0.1	g	45	51 conditions
86	138.92	orig	45	51 conditions
87	0.98	RNC	45	51 conditions
88	0.1	g	46	51 conditions
89	139.63	orig	46	51 conditions
90	1.03	RNC	46	51 conditions
91	0.11	g	48	51 conditions
92	131.96	orig	48	51 conditions
93	1.04	RNC	48	51 conditions
94	0.11	g	49	51 conditions
95	153.37	orig	49	51 conditions
96	1.18	RNC	49	51 conditions
97	0.11	g	4	51 conditions
98	139.11	orig	4	51 conditions
99	1.09	RNC	4	51 conditions
100	0.18	g	50	51 conditions
101	2132.9	orig	50	51 conditions
102	9.23	RNC	50	51 conditions
103	0.18	g	5	51 conditions
104	146	orig	5	51 conditions
105	1.19	RNC	5	51 conditions
106	0.15	g	6	51 conditions
107	145.29	orig	6	51 conditions
108	1.23	RNC	6	51 conditions
109	0.13	g	7	51 conditions
110	133.14	orig	7	51 conditions
111	8.53	RNC	7	51 conditions
112	0.12	g	8	51 conditions
113	904.08	orig	8	51 conditions
114	5.23	RNC	8	51 conditions
115	0.12	g	9	51 conditions
116	153.71	orig	9	51 conditions
117	1.16	RNC	9	51 conditions
