# Supplementary material for: Local Riemannian geometry of model manifolds and its implications for practical parameter identifiability
Source: PLoS One. 2019 Jun 3;14(6):e0217837. doi: 10.1371/journal.pone.0217837 (PMC6546239; doi:10.1371/journal.pone.0217837)
Supplement: S1 File — (ZIP) [file pone.0217837.s002.zip › publication_tables/FIM_Enyzme_kinetics.csv]

	logS	logE	logk1	logk2	logk3
logS	546.319418815665	-609.302432112842	-413.941658471791	345.375469250419	-557.765790339987
logE	-609.302432112842	1275.97448974709	836.173469896738	-684.646560290527	1110.90440766303
logk1	-413.941658471791	836.173469896738	582.975714291177	-478.175213411598	765.691169119345
logk2	345.375469250419	-684.646560290527	-478.175213411598	393.740380695259	-626.645564196285
logk3	-557.765790339987	1110.90440766303	765.691169119345	-626.645564196285	1018.07680377497
