# Supplementary material for: Local Riemannian geometry of model manifolds and its implications for practical parameter identifiability
Source: PLoS One. 2019 Jun 3;14(6):e0217837. doi: 10.1371/journal.pone.0217837 (PMC6546239; doi:10.1371/journal.pone.0217837)
Supplement: S1 File — (ZIP) [file pone.0217837.s002.zip › publication_tables/Christoffels_Enyzme_kinetics.txt]

Gamma^1_ab
       logS  logE logk1 logk2 logk3
logS   1.01 -0.01  0.00  0.00 -0.01
logE  -0.01 -0.02 -0.03  0.02 -0.02
logk1  0.00 -0.03 -0.03  0.02 -0.02
logk2  0.00  0.02  0.02 -0.02  0.02
logk3 -0.01 -0.02 -0.02  0.02 -0.02

Gamma^2_ab
      logS  logE logk1 logk2 logk3
logS     0  0.00  0.00  0.00  0.00
logE     0  1.01  0.01 -0.01  0.01
logk1    0  0.01  0.01 -0.01  0.01
logk2    0 -0.01 -0.01  0.01 -0.01
logk3    0  0.01  0.01 -0.01  0.01

Gamma^3_ab
       logS   logE  logk1 logk2  logk3
logS   2.49   1.82   4.31 -3.61   1.44
logE   1.82 -16.73 -14.91 13.18 -14.91
logk1  4.31 -14.91 -11.60  9.57 -13.48
logk2 -3.61  13.18   9.57 -8.35  11.91
logk3  1.44 -14.91 -13.48 11.91 -13.29

Gamma^4_ab
       logS  logE logk1 logk2 logk3
logS   4.91 -5.68 -0.76  0.57 -5.37
logE  -5.68 -1.82 -7.50  7.27 -1.26
logk1 -0.76 -7.50 -8.26  6.84 -6.64
logk2  0.57  7.27  6.84 -6.04  6.27
logk3 -5.37 -1.26 -6.64  6.27 -0.41

Gamma^5_ab
       logS  logE logk1 logk2 logk3
logS  -0.04 -2.39 -2.43  2.01 -2.09
logE  -2.39  7.33  4.94 -4.07  7.67
logk1 -2.43  4.94  2.51 -2.06  4.58
logk2  2.01 -4.07 -2.06  1.69 -3.77
logk3 -2.09  7.67  4.58 -3.77  7.06
