# Supplementary material for: Local Riemannian geometry of model manifolds and its implications for practical parameter identifiability
Source: PLoS One. 2019 Jun 3;14(6):e0217837. doi: 10.1371/journal.pone.0217837 (PMC6546239; doi:10.1371/journal.pone.0217837)
Supplement: S1 File — (ZIP) [file pone.0217837.s002.zip › publication_tables/Christoffels_Exponential_decay.txt]

Gamma^1_ab
   A    k1
A  0  0.00
k1 0 -7.36

Gamma^2_ab
      A     k1
A  0.00   1.36
k1 1.36 -11.00
