# Supplementary material for: Local Riemannian geometry of model manifolds and its implications for practical parameter identifiability
Source: PLoS One. 2019 Jun 3;14(6):e0217837. doi: 10.1371/journal.pone.0217837 (PMC6546239; doi:10.1371/journal.pone.0217837)
Supplement: S1 File — (ZIP) [file pone.0217837.s002.zip › publication_tables/FIM_Exponential_decay.csv]

	A	k1
A	350.925460190875	-270.488522368774
k1	-270.488522368774	289.06267754183
