# Supplementary material for: Local Riemannian geometry of model manifolds and its implications for practical parameter identifiability
Source: PLoS One. 2019 Jun 3;14(6):e0217837. doi: 10.1371/journal.pone.0217837 (PMC6546239; doi:10.1371/journal.pone.0217837)
Supplement: S1 File — (ZIP) [file pone.0217837.s002.zip › publication_tables/Readme Tables.txt]

The five tables are
1-4 Christoffel Symbols and Fisher Information at the respective optima of Model 2 and 3 with the data described in SI, section B.
5 Comparison of computation times to compute profile-likelihoods.
Description of the columns: 
  "objfun": The three different objective functions compared are "original", "RNC" (the approximation by constant Christoffel Symbols) and "g", referring to the quadratic approximation by the Fisher Information at the optimum, which is also the model manifold's metric. 
  "Runtime": Is given in seconds, runtime to compute profile likelihood. 
  "scenario": two scenarios of data are compared, 1 condition and 51 conditions
  "seed": refers to the random seed with which the enzyme-kinetics scripts were called. Can be considered as a run-index.
  
