# Supplementary material for: Local Riemannian geometry of model manifolds and its implications for practical parameter identifiability
Source: PLoS One. 2019 Jun 3;14(6):e0217837. doi: 10.1371/journal.pone.0217837 (PMC6546239; doi:10.1371/journal.pone.0217837)
Supplement: S2 File — (ZIP) [file pone.0217837.s003.zip]

Archive with 22 entries (16 files):
- publication/
- publication/packages/
- publication/packages/dMod2ndsens_0.2.1.tar.gz
- publication/packages/cOde2ndSens_0.2.tar.gz
- publication/models/
- publication/models/enzyme_kinetics_doseresponse/
- publication/models/enzyme_kinetics_doseresponse/Script 2 Benchmark doseresponse.R
- publication/models/enzyme_kinetics_doseresponse/Script 3 Analyze results.R
- publication/models/enzyme_kinetics_doseresponse/Script 2 2 Enzyme Kinetics Doseresponse_sourcable.R
- publication/models/enzyme_kinetics_doseresponse/Script 1 Enzyme Kinetics Doseresponse.R
- publication/models/exponential_decay/
- publication/models/exponential_decay/Script 2 Exponential decay published data.R
- publication/models/exponential_decay/Script 1 Exponential Decay.R
- publication/models/enzyme_kinetics/
- publication/models/enzyme_kinetics/Script 4 Analyze Benchmark results.R
- publication/models/enzyme_kinetics/Script 3-2 Enzyme Kinetics sourceable.R
- publication/models/enzyme_kinetics/Script 3 Enzyme kinetics benchmark.R
- publication/models/enzyme_kinetics/Script 1 Enzyme kinetics.R
- publication/models/enzyme_kinetics/Script 2 Enzyme kinetics publication data.R
- publication/install.R
- publication/Readme Code.txt
- publication/sessionInfo.txt
