# Supplementary material for: Local Riemannian geometry of model manifolds and its implications for practical parameter identifiability
Source: PLoS One. 2019 Jun 3;14(6):e0217837. doi: 10.1371/journal.pone.0217837 (PMC6546239; doi:10.1371/journal.pone.0217837)
Supplement: S2 File — (ZIP) [file pone.0217837.s003.zip › publication/models/enzyme_kinetics_doseresponse/Script 2 Benchmark doseresponse.R]

# ---------------------------------------------------------- #
# Description ----
# ---------------------------------------------------------- #
# This script calls the simulation of the enzyme-kinetics model 10 times in order to evaluate stability of the approach and computational speed.
# In order to simulate different data, the random seeds for sampling the measurement noise are set to the respective iteration number, e.g. seed = 1 in iteration 1 and so forth.
# 
# Not all calls will work and results will be written out into the "plots" folder. 
# The results will be about 600 Mb big, if you want to cut down on size, uncomment the export of the workspaces at the end of the script.


library(tidyverse)
seeds <- 1:50
walk(seeds, function(.x) {
  setwd("~/Masterarbeit/Programmieren/Geodätenpaper/published_code/enzyme_kinetics_doseresponse/")
  assign("seed", .x, .GlobalEnv)
  try(source(file = "master_Enzyme_kinetics_doseresponse_sourcable.R", local = FALSE, echo = FALSE))
  print(paste(.x, "success"))
})
