# Supplementary material for: Local Riemannian geometry of model manifolds and its implications for practical parameter identifiability
Source: PLoS One. 2019 Jun 3;14(6):e0217837. doi: 10.1371/journal.pone.0217837 (PMC6546239; doi:10.1371/journal.pone.0217837)
Supplement: S2 File — (ZIP) [file pone.0217837.s003.zip › publication/models/enzyme_kinetics_doseresponse/Script 3 Analyze results.R]

# ---------------------------------------------------------- #
# Description ----
# ---------------------------------------------------------- #
# 1. Generate the plot of runtime comparisons for SI.
# 2. Generate the profile Likelihood plot used in SI


# ---------------------------------------------------------- #
# 2. Profile ----
# ---------------------------------------------------------- #
setwd("~/Masterarbeit/Programmieren/Geodätenpaper/published_code/enzyme_kinetics_doseresponse/")
eval(parse("plots/profiles_13_sourcable_script.txt"), envir = .GlobalEnv)
profiles <- profiles[c("original", "RNC_integrated", "g")]
names(profiles) <- c("Original", "RNC", "Fisher Information")
plot_profiles <- dMod::plotProfile(profiles) +
  scale_linetype(guide = FALSE) + 
  scale_color_dMod(guide_legend(title = "Objective function"))

ggsave("~/Promotion/Writing/Papers/2017 01 Geodesics Paper/Submission/Plos ONE/second try/SIprofiles_dr_seed13.pdf", plot_profiles)
