# Supplementary material for: Local Riemannian geometry of model manifolds and its implications for practical parameter identifiability
Source: PLoS One. 2019 Jun 3;14(6):e0217837. doi: 10.1371/journal.pone.0217837 (PMC6546239; doi:10.1371/journal.pone.0217837)
Supplement: S2 File — (ZIP) [file pone.0217837.s003.zip › publication/models/enzyme_kinetics/Script 4 Analyze Benchmark results.R]

# ---------------------------------------------------------- #
# Description ----
# ---------------------------------------------------------- #
# 1. Generate the plot of runtime comparisons for SI.
# 2. Generate the profile Likelihood plot used in SI


# ---------------------------------------------------------- #
# 1. Runtimes ----
# ---------------------------------------------------------- #
library(tidyverse)
library(dMod)
setwd("~/Masterarbeit/Programmieren/Geodätenpaper/published_code/enzyme_kinetics/")
setwd("plots/")
runs_ek <- list.files(pattern = "runtimes_") %>% 
  map(~ cbind(read_csv(.x), seed = as.numeric(str_extract(.x, "\\d+")), scenario = "1 condition")) %>% 
  bind_rows()
setwd("../../enzyme_kinetics_doseresponse/plots/")
runs_dr <- list.files(pattern = "runtimes_")  %>% 
  map(~ cbind(read_csv(.x), seed = as.numeric(str_extract(.x, "\\d+")), scenario = "51 conditions")) %>% bind_rows()

runtimes <- bind_rows(runs_ek, runs_dr)

plot_runtimes <- runtimes %>% 
  as.tibble() %>%
  filter(!objfun %in% c("g", "h", "RNC")) %>%
  # filter(seed == 37) %>% 
  mutate(objfun = case_when(objfun == "RNC_integrated" ~ "RNC",objfun ==  "orig" ~ "Original")) %>% 
  mutate(objfun = factor(objfun, levels = c(sort(unique(objfun), decreasing = TRUE)))) %>% 
  ggplot(aes(x = objfun, y = log10(elapsed))) + 
  geom_boxplot() + 
  geom_point() + #aes(color = seed)
  facet_wrap(~scenario, scales = "fixed") + 
  theme_dMod() +
  # scale_color_dMod() + 
  xlab("Objective function") +
  ylab("Log10(Runtime[s])") +
  coord_flip() + 
  geom_blank()
plot_runtimes
# uncomment to save plots
dir.create("~/Masterarbeit/Programmieren/Geodätenpaper/published_code/Analysis/plots")
setwd("~/Masterarbeit/Programmieren/Geodätenpaper/published_code/Analysis/plots")
ggsave("runtimes_boxplot.pdf", plot_runtimes)
width <- 9
ggsave("~/Promotion/Writing/Papers/2017 01 Geodesics Paper/Submission/Plos ONE/second try/SI-runtimes.pdf", plot_runtimes, width = width, height = width * 3/4, units = "cm")

# ---------------------------------------------------------- #
# 2. Profile ----
# ---------------------------------------------------------- #
setwd("~/Masterarbeit/Programmieren/Geodätenpaper/published_code/enzyme_kinetics/")
eval(parse("plots/profiles_17_sourcable_script.txt"), envir = .GlobalEnv)
profiles <- profiles[c("original", "RNC_integrated", "g")]
names(profiles) <- c("Original", "RNC", "Fisher Information")

plot_profiles <- dMod::plotProfile(profiles, name %in% c("logk1", "logk2", "logk3")) +
  scale_linetype(guide = FALSE) + 
  scale_color_dMod(guide_legend(title = "Objective function"))+
  theme(legend.position = "bottom")
plot_profiles
width <- 5
ggsave("~/Promotion/Writing/Papers/2017 01 Geodesics Paper/Submission/Plos ONE/second try/SIprofilesseed17.pdf", plot_profiles, width = width, height = 2/3*width)


# ----------------------------------------------- #
# .. 3 Profile of doseresponse ----
# ----------------------------------------------- #
setwd("~/Masterarbeit/Programmieren/Geodätenpaper/published_code/enzyme_kinetics_doseresponse/")
eval(parse("plots/profiles_13_sourcable_script.txt"), envir = .GlobalEnv)
profiles <- profiles[c("original", "RNC_integrated", "g")]
names(profiles) <- c("Original", "RNC", "Fisher Information")
plot_profiles <- dMod::plotProfile(profiles, name %in% c("logk1", "logk2", "logk3")) +
  scale_linetype(guide = FALSE) + 
  scale_color_dMod(guide_legend(title = "Objective function")) +
  theme(legend.position = "bottom")
plot_profiles
width <- 5
ggsave("~/Promotion/Writing/Papers/2017 01 Geodesics Paper/Submission/Plos ONE/second try/SIprofiles_dr_seed13.pdf", plot_profiles, width = width, height = 2/3*width)
