# Supplementary material for: Local Riemannian geometry of model manifolds and its implications for practical parameter identifiability
Source: PLoS One. 2019 Jun 3;14(6):e0217837. doi: 10.1371/journal.pone.0217837 (PMC6546239; doi:10.1371/journal.pone.0217837)
Supplement: S2 File — (ZIP) [file pone.0217837.s003.zip › publication/models/enzyme_kinetics/Script 1 Enzyme kinetics.R]

# ---------------------------------------------------------- #
# Description ----
# ---------------------------------------------------------- #
# This script can be used to play around with the enzyme kinetics model, Model 3 in the manuscript.
# Data will be simulated according to parameters which the user can set.
# The parts where the users can play around are demarked by >>> in the document outline.
# If the packages dMod, dMod2ndsens and Code2ndsens are not yet installed, uncomment the first section of "set up R session".
# "dMod" is on CRAN. The other packages must either be installed from source or from github. Uncomment the respective lines.

# The dMod::profile() function has two implementations of the profile likelihood algorithm, 
# a fast one (optimize) and a slow one (integrate). The RNC profiles are computed twice, once with each implementation.
# However, only the "integrated" profiles should be used for the time comparison as this method is also chosen 
# for the other objective functions.


# ------------------------------------------------------------- #
# Set up R session ----
# ------------------------------------------------------------- #

# ----------------------------------------------- #
# .. 1 Install missing packages: uncomment if needed ----
# ----------------------------------------------- #
# install.packages("dMod")

# Option 1: from source
# install.packages("cOde2ndSens_0.2.tar.gz", repos = NULL)
# install.packages("dMod2ndsens_0.2.1.tar.gz", repos = NULL)
# Option 2: from github
# devtools::install_github("dlill/cOde2ndsens")
# devtools::install_github("dlill/dMod2ndsens")


# ----------------------------------------------- #
# .. 2 Load packages ----
# ----------------------------------------------- #
library(tidyverse)
library(dMod2ndsens)
library(deSolve)
library(bvpSolve)
library(rootSolve)

# ---------------------------------------------------------- #
# .. 3 Clean workspace, set working directory ----
# ---------------------------------------------------------- #
rm(list = ls())
setwd(tempdir())

# >>> Modify plotpath
mypath <- '~/'

plotpath <- paste0(mypath, "plots")
if (!dir.exists(plotpath))
  dir.create(plotpath)
# ---------------------------------------------------------- #
# 1 Model ----
# ---------------------------------------------------------- #

# ----------------------------------------------- #
# .. 1 Define ODE ----
#
# odemodel() compiles the equations and computes and compiles second order sensitivity equations as well
# ----------------------------------------------- #
reactions <- eqnlist() %>% 
  addReaction(from = "S + E", to = "C", rate = " E*S*k1", description = "Formation_of_Complex") %>% 
  addReaction(from = "C", to = "S + E", rate = " C*k2", description = "Decay_of_Complex") %>% 
  addReaction(from = "C", to = "E + P", rate = " C*k3", description = "Production_of_product") %>% 
  addReaction(from = "E", to = "", rate = " E*k4", description = "Decay_of_enzyme") %>% {.}
mymodel <- as.eqnvec(reactions)
odemodel <- dMod2ndsens::odemodel(mymodel, deriv = 2, modelname = "enzyme_kinetics")
# ------------------------------------- #
# .. 2 Define Observation functions ----
# 
# Y() creates an observation function which again handles second order derivatives
# ------------------------------------- #
observables <- c(product = "P", substrate = "S + C", enzyme = "E + C")
g <- dMod2ndsens::Y(g = observables, f = mymodel, compile = TRUE, modelname = "obsfn")
# ----------------------------------------------- #
# .. 3 Define Parameters ----
# 
# P creates a parameter trafo function for 
# ----------------------------------------------- #
innerpars <- getSymbols(c(names(mymodel), mymodel))
trafo <- structure(paste0("exp(log", innerpars, ")"), names = innerpars)
# Set some initial parameters
trafo["C"] <- "0"
trafo["P"] <- "0"
# Set the degradation rate in the first condition to 0
trafo["k4"] <- "0"

# Generate parameter transformation functions
pL <- list(Condition1 = P(trafo))
conditions <- names(pL)

# ----------------------------------------------- #
# .. 4 Define Full prediction function ----
# 
# Full prediction function written as a pipe:
# c(times, pars) %>% parameter trafo %>% ode model %>% observation function
# 
# x handles first and second order derivatives in the background, 
# use the deriv-argument for that x(deriv = 2) for second order sensitivities
# ----------------------------------------------- #
# prediction function
xL <- lapply(conditions, function(cond) dMod2ndsens::Xs(odemodel))
names(xL) <- conditions

# Generate a high-level prediction function: trafo -> prediction -> observation
x <- function(times, pouter, fixed=NULL, deriv = 2, ..., attach.input = TRUE) {
  out <- lapply(conditions, function(cond) {
    pinner <- pL[[cond]](pouter, fixed = fixed)
    prediction <- xL[[cond]](times, pinner, deriv = deriv, ...)
    observation <- g(out = prediction, pars =pinner, attach.input = attach.input)
    return(observation)
  }); names(out) <- conditions
  return(out)
}


# ---------------------------------------------------------- #
# 2 Data ----
# ---------------------------------------------------------- #

# ----------------------------------------------- #
# .. 1 Define parameters ----
# ----------------------------------------------- #
parameters <- getSymbols(c(trafo))
# >>> Change the following line to play around----
pars <- truth <- structure(c(2,0, 2,4,-1), names = parameters)

# ----------------------------------------------- #
# .. 2 Simulate data ----
# ----------------------------------------------- #
times <- seq(0,300, .1)
prediction0 <- x(times, truth, deriv = F)
sig <- function(value, pars_error) {
  pars_error["s0"] + pars_error["srel"] * value
}

# >>> Change the following three lines to play around----
pars_error <- c(s0  = 0.05, srel = 0.1) 
timesD <- c(1, 10,50, 100, 300)         
seed <- 12
set.seed(seed)

data0 <- prediction0[[1]][times %in% timesD,1:4] %>% 
  as.data.frame() %>% 
  gather(name, value, 2:4) %>% 
  mutate(sigma = sig(value, pars_error = pars_error)) %>% 
  mutate(value = rnorm(length(value), value, sigma))

data <- list(Condition1 = data0)
plotCombined(prediction0, data)


# ---------------------------------------------------------- #
# 3 Exploration of optimum  ----
# ---------------------------------------------------------- #

# ----------------------------------------------- #
# .. 1 Define Objective function ----
# ----------------------------------------------- #
# Objective function, Fit und Plot.
prior <- structure(rep(0, length(pars)), names = names(pars))
obj <- function(pars, fixed=NULL, deriv=1, with_prior = F, output = NULL) {
  timesD <- sort(unique(unlist(lapply(data, function(d) d$time))))
  prediction <- x(timesD, pars, fixed = fixed, deriv = deriv) #pred(pinner), deriv= pred(pinner).pouter, sderiv= pred(pinner).pouter.pouter,
  # Apply res() and wrss() to compute residuals and the weighted residual sum of squares
  out.data <- lapply(names(data), function(cn) wrss(res(data[[cn]], prediction[[cn]]))) #res(obs(pinner)) => out.data(pinner)
  out.data <- Reduce("+", out.data)
  if(deriv == 0) {
    out.data$gradient <- 0
    out.data$hessian <- 0
  }
  # Working with weak prior (helps avoiding runaway solutions of the optimization problem)
  if(with_prior) {
    out.prior <-  dMod2ndsens::constraintL2(pars, prior, sigma = 10)
    if(deriv == 0) {
      out.data$gradient <- out.prior$gradient <- 0
      out.data$hessian <- out.prior$hessian <- 0
    }
    out <- out.prior + out.data
    # Comment in if you want to see the contribution of prior and data
    # e.g. in profile() and plotProfile()
    attr(out, "valueData") <- out.data$value
    attr(out, "valuePrior") <- out.prior$value
  } else {
    out.prior <-  list(value = 0, gradient = 0, hessian = 0)
    class(out.prior)<- c("objlist", "list")
    out <- out.prior + out.data
    # Comment in if you want to see the contribution of prior and data
    # e.g. in profile() and plotProfile()
    attr(out, "valueData") <- out.data$value
    attr(out, "valuePrior") <- out.prior$value
  }
  
  
  return(out)
}

obj(pars)

# ----------------------------------------------- #
# .. 2 Fit to sampled data to ensure starting from the optimum ----
# ----------------------------------------------- #
fitpars <- dMod::msParframe(truth, 20, sd = 0.2)
myfits <- dMod::mstrust(obj, fitpars, cores = 4, resultPath = "Fits/") %>% dMod::as.parframe()
unclass_parvec <- function(vec) {
  vec <- unclass(vec)
  attr(vec, "deriv") <- NULL
  vec
}
bestfit <- myfits %>%  dMod::as.parvec() %>% unclass_parvec()
prediction1 <- x(times, bestfit)
plotCombined(prediction1, data)

# ----------------------------------------------- #
# .. 3 Compute profiles for original objective function ----
# ----------------------------------------------- #
method <- "integrate"
stepControl <- list(stepsize = 0.001, min = 0.001, limit = 2000)#, atol = 1e-4, rtol = 1e-4)

time_orig <- proc.time()
profiles_original <- parallel::mclapply(names(bestfit),function(n) {
  dMod::profile(obj, 
                bestfit, 
                names(bestfit), 
                alpha = 0.05, 
                limits = c(-10, 10), 
                stepControl = stepControl, 
                method = method)
  }, mc.cores = 4) %>% 
  do.call(rbind,.)
time_orig <- proc.time()-time_orig

# >>> Check if profiles are flat ----
# If the profiles are completely flat, it won't work, since then the manifold is not well defined.
dMod::plotProfile(profiles_original)

profile_plot <- dMod::plotProfile(profiles)
ggsave( file.path(plotpath, paste0("/profile_plot_", seed, "_", vanilla,".png")), profile_plot, device = "png")


# ---------------------------------------------------------- #
# 4 Approximations to objective functions ----
# ---------------------------------------------------------- #

# ----------------------------------------------- #
# .. 1 Compute Christoffel symbols----
# ----------------------------------------------- #
# evaluate reiduals with second order sensitivities and compute christoffel symbols
resi <- resfun(data, timesD, bestfit, fixed = fixed, deriv = 2)
residual <- resi(bestfit)
mychristoffels  <- christoffels(residual)

# ----------------------------------------------- #
# .. 2 Set up simulating functions for Geodesic equation ----
# ----------------------------------------------- #
# numerical initial and boundary value problem solutions of the geodesic eqn
equations   <- firstordergeodesiceqn(bestfit, mychristoffels)
Thend         <- bestfit+0.1
boundary          <- geodesicboundaries(bestfit, Thend)
eqns        <- funC(equations, jacobian = "full", boundary = boundary, modelname = "ge_bvp_model")

ge_bvp_equations_wdummy     <- c(equations, dummy1 ="dummy2") # The dummy indices are necessary because the JacSymb cannot handle a NULL. 
GEodemodel        <- dMod2ndsens::odemodel(ge_bvp_equations_wdummy, deriv = 2, modelname = "GE" )
GEivp             <- dMod2ndsens::Xs(GEodemodel) #GEivp = GE initial value problem. Prediction function

# ----------------------------------------------- #
# .. 3 Define Approximate objective functions ----
# ----------------------------------------------- #
obj_RNC <- RNCssquaredobj # approximation in Riemann Normal coordinates
obj_h <- hessianobjfun(sigma = sigma, bestfit = bestfit, residual = combineresiduals(residual)) # h = d^2obj/dpi dpj, quadratic approximation
obj_g <- gmunuobjfun(sigma = sigma, bestfit = bestfit, residual = combineresiduals(residual)) # g = J^t %*% J, approximation with Fisher information, the metric of the model manifold at "bestfit"


# ----------------------------------------------- #
# .. 4 Compute profiles of approximations  ----
# 
# Sometimes the profiling-algorithm has problems, therefore it's best to evaluate 
# it with different settings to gain confidence
# ----------------------------------------------- #

# ------------------------------------- #
# .... 1 RNC, optimize ----
# ------------------------------------- #
alpha <- 0.05
method <- "optimize"
time_RNC <- proc.time()
profiles_RNC <- NULL
  # dMod::profile(obj_RNC, 
  #                             bestfit, 
  #                             names(bestfit), 
  #                             alpha = alpha, 
  #                             limits = c(-10, 10), 
  #                             stepControl = stepControl, 
  #                             method = method, 
  #                             cores = 4)
time_RNC <- proc.time()-time_RNC

# ------------------------------------- #
# .... 2 RNC, integrate ----
# ------------------------------------- #
method <- "integrate"
time_RNC_integrated <- proc.time()
wup(obj_RNC, 
    bestfit, 
    names(bestfit), 
    alpha = alpha, 
    limits = c(-10, 10), 
    stepControl = stepControl, 
    method = method, 
    cores = 4)
profiles_RNC_integrated <- dMod::profile(obj_RNC, 
                                         bestfit, 
                                         names(bestfit), 
                                         alpha = alpha, 
                                         limits = c(-10, 10), 
                                         stepControl = stepControl, 
                                         method = method, 
                                         cores = 4)
time_RNC_integrated <- proc.time()-time_RNC_integrated

# ------------------------------------- #
# .... 3 FIM ----
# ------------------------------------- #
method <- "integrate"
time_g <- proc.time()
profiles_g <- dMod::profile(obj_g, 
                            bestfit, 
                            names(bestfit), 
                            alpha = alpha, 
                            limits = c(-10, 10), 
                            stepControl = stepControl, 
                            method = method, 
                            cores = 4)
time_g <- proc.time() - time_g
# ------------------------------------- #
# .... 4 Hessian ----
# ------------------------------------- #
method <- "integrate"
time_h <- proc.time()
profiles_h <- dMod::profile(obj_h, 
                            bestfit, 
                            names(bestfit), 
                            alpha = alpha, 
                            limits = c(-10, 10), 
                            stepControl = stepControl, 
                            method = method, 
                            cores = 4)
time_h <- proc.time() - time_h

# ---------------------------------------------------------- #
# 5 Outputs ----
# ---------------------------------------------------------- #

vanilla <- "sourced_from_R"

# ----------------------------------------------- #
# .. 1 Plot Profiles ----
# ----------------------------------------------- #
profiles <- list(original = profiles_original, 
                 RNC = profiles_RNC, 
                 RNC_integrated = profiles_RNC_integrated, 
                 g = profiles_g, 
                 h = profiles_h)

profile_plot <- dMod::plotProfile(profiles)

profile_plot

ggsave( file.path(plotpath, paste0("/profile_plot_", seed, "_", vanilla,".png")), profile_plot, device = "png")

dump("profiles",  file.path(plotpath, paste0("profiles_", seed, "_", vanilla,".txt")))


# ----------------------------------------------- #
# .. 2 Christoffels  ----
# ----------------------------------------------- #

mychristoffels %>% round(2) %>% print_christoffels %>% writeLines(file.path(plotpath, paste0("christoffels_", seed, "_", vanilla,".txt")))

# ----------------------------------------------- #
# .. 3 runtimes ----
# ----------------------------------------------- #

compare_runtimes <- function(){
  ls(pattern = "time_", pos = .GlobalEnv) %>% 
    setNames(nm = .) %>% 
    imap(~cbind(as.data.frame(t(unclass(round(get(.x), 2)))), objfun = str_remove(.y, "time_"), stringsAsFactors = F)) %>% 
    bind_rows()
}

compare_runtimes() %>% write.csv(paste0(plotpath, "/", "runtimes_",seed,"_", vanilla,".csv"))


# ----------------------------------------------- #
# .. 4 data ----
# ----------------------------------------------- #

data %>% dMod:::as.data.frame.datalist() %>% write_csv(file.path(plotpath, paste0("data", seed,"_", vanilla, ".csv")))

# ----------------------------------------------- #
# .. 5 bestfit ----
# ----------------------------------------------- #

bestfit %>% t %>% as.data.frame() %>% write_csv(file.path(plotpath, paste0("bestfit", seed,"_", vanilla, ".csv")))

# ----------------------------------------------- #
# .. 6 workspace ----
# ----------------------------------------------- #
save.image(file.path(plotpath, paste0("workspace", seed,"_", vanilla, ".rda")))
