# Supplementary material for: Local Riemannian geometry of model manifolds and its implications for practical parameter identifiability
Source: PLoS One. 2019 Jun 3;14(6):e0217837. doi: 10.1371/journal.pone.0217837 (PMC6546239; doi:10.1371/journal.pone.0217837)
Supplement: S2 File — (ZIP) [file pone.0217837.s003.zip › publication/install.R]

install.packages("tidyverse")
install.packages("deSolve")
install.packages("bvpSolve")
install.packages("rootSolve")
install.packages("dMod")

# Packages not on CRAN ----
# Option 1: from source
install.packages("packages/cOde2ndSens_0.2.tar.gz", repos = NULL)
install.packages("packages/dMod2ndsens_0.2.1.tar.gz", repos = NULL)
# Option 2: from github
# devtools::install_github("dlill/cOde2ndsens")
# devtools::install_github("dlill/dMod2ndsens")
