# Supplementary material for: Local Riemannian geometry of model manifolds and its implications for practical parameter identifiability
Source: PLoS One. 2019 Jun 3;14(6):e0217837. doi: 10.1371/journal.pone.0217837 (PMC6546239; doi:10.1371/journal.pone.0217837)
Supplement: S2 File — (ZIP) [file pone.0217837.s003.zip › publication/Readme Code.txt]

The code contains two R-packages which are needed for the second order sensitivities of the odes and several R-scripts to simulate data and test the method.

To install the necessary packages, run the install.R script.
The software runs under R, 3.5.1, for more information, the sessionInfo() is located in this zip-file.

Each R-script contains lines which are designed to be changed by the user to play around. They are marked by >>> in the document outline. In each script, the output path called "plotpath" should be adjusted according to the users needs.
