# Supplementary material for: Local Riemannian geometry of model manifolds and its implications for practical parameter identifiability
Source: PLoS One. 2019 Jun 3;14(6):e0217837. doi: 10.1371/journal.pone.0217837 (PMC6546239; doi:10.1371/journal.pone.0217837)
Supplement: S2 File — (ZIP) [file pone.0217837.s003.zip › publication/sessionInfo.txt]

structure(list(R.version = list(platform = "x86_64-pc-linux-gnu", 
    arch = "x86_64", os = "linux-gnu", system = "x86_64, linux-gnu", 
    status = "", major = "3", minor = "5.1", year = "2018", month = "07", 
    day = "02", `svn rev` = "74947", language = "R", version.string = "R version 3.5.1 (2018-07-02)", 
    nickname = "Feather Spray"), platform = "x86_64-pc-linux-gnu (64-bit)", 
    locale = "LC_CTYPE=en_GB.UTF-8;LC_NUMERIC=C;LC_TIME=de_DE.UTF-8;LC_COLLATE=en_GB.UTF-8;LC_MONETARY=de_DE.UTF-8;LC_MESSAGES=en_GB.UTF-8;LC_PAPER=de_DE.UTF-8;LC_NAME=C;LC_ADDRESS=C;LC_TELEPHONE=C;LC_MEASUREMENT=de_DE.UTF-8;LC_IDENTIFICATION=C", 
    running = "Ubuntu 16.04.5 LTS", basePkgs = c("stats", "graphics", 
    "grDevices", "utils", "datasets", "methods", "base"), otherPkgs = list(
        rootSolve = structure(list(Package = "rootSolve", Version = "1.7", 
            Title = "Nonlinear Root Finding, Equilibrium and Steady-State Analysis of\nOrdinary Differential Equations", 
            Author = "Karline Soetaert [aut, cre],  \n        yale sparse matrix package authors [cph]", 
            `Authors@R` = "c(person(\"Karline\",\"Soetaert\", role = c(\"aut\", \"cre\"), \n                     email = \"karline.soetaert@nioz.nl\"),\n             person(\"yale sparse matrix package authors\", role = \"cph\"))", 
            Maintainer = "Karline Soetaert <karline.soetaert@nioz.nl>", 
            Depends = "R (>= 2.01)", Imports = "stats, graphics, grDevices", 
            Description = "Routines to find the root of nonlinear functions, and to perform steady-state and equilibrium analysis of ordinary differential equations (ODE). \n  Includes routines that: (1) generate gradient and jacobian matrices (full and banded),\n  (2) find roots of non-linear equations by the 'Newton-Raphson' method, \n  (3) estimate steady-state conditions of a system of (differential) equations in full, banded or sparse form, using the 'Newton-Raphson' method, or by dynamically running,\n  (4) solve the steady-state conditions for uni-and multicomponent 1-D, 2-D, and 3-D partial differential equations, that have been converted to ordinary differential equations\n    by numerical differencing (using the method-of-lines approach).\n  Includes fortran code.", 
            License = "GPL (>= 2)", LazyData = "yes", Packaged = "2016-12-06 08:05:38 UTC; rforge", 
            Repository = "CRAN", `Repository/R-Forge/Project` = "rootsolve", 
            `Repository/R-Forge/Revision` = "93", `Repository/R-Forge/DateTimeStamp` = "2016-12-06 07:46:12", 
            `Date/Publication` = "2016-12-06 14:04:43", NeedsCompilation = "yes", 
            Built = "R 3.5.1; x86_64-pc-linux-gnu; 2018-07-29 10:46:26 UTC; unix", 
            RemoteType = "cran", RemoteSha = "1.7", RemoteRepos = "c(CRAN = \"https://cloud.r-project.org\")", 
            RemotePkgType = "source"), class = "packageDescription", file = "/home/denial/R/x86_64-pc-linux-gnu-library/3.5/rootSolve/Meta/package.rds"), 
        bvpSolve = structure(list(Package = "bvpSolve", Version = "1.3.3", 
            Title = "Solvers for Boundary Value Problems of Differential Equations", 
            Author = "Karline Soetaert <karline.soetaert@nioz.nl>,\n        Jeff Cash <j.cash@imperial.ac.uk>,\n        Francesca Mazzia <mazzia@dm.uniba.it>", 
            Maintainer = "Karline Soetaert <karline.soetaert@nioz.nl>", 
            Depends = "R (>= 2.01), deSolve", Imports = "rootSolve, stats, graphics, grDevices", 
            Description = "Functions that solve boundary value problems ('BVP') of systems of ordinary\n             differential equations ('ODE') and differential algebraic equations ('DAE').\n             The functions provide an interface to the FORTRAN functions\n             'twpbvpC', 'colnew/colsys', and an R-implementation of the shooting method.", 
            License = "GPL (>= 2)", LazyData = "yes", Repository = "CRAN", 
            `Repository/R-Forge/Project` = "bvpsolve", `Repository/R-Forge/Revision` = "244", 
            `Repository/R-Forge/DateTimeStamp` = "2016-12-06 07:56:06", 
            `Date/Publication` = "2016-12-06 14:04:39", NeedsCompilation = "yes", 
            Packaged = "2016-12-06 08:06:26 UTC; rforge", Built = "R 3.5.1; x86_64-pc-linux-gnu; 2018-10-12 15:05:25 UTC; unix"), class = "packageDescription", file = "/home/denial/R/x86_64-pc-linux-gnu-library/3.5/bvpSolve/Meta/package.rds"), 
        deSolve = structure(list(Package = "deSolve", Version = "1.21", 
            Title = "Solvers for Initial Value Problems of Differential Equations\n('ODE', 'DAE', 'DDE')", 
            `Authors@R` = "c(person(\"Karline\",\"Soetaert\", role = c(\"aut\"), \n                     email = \"karline.soetaert@nioz.nl\"),\n             person(\"Thomas\",\"Petzoldt\", role = c(\"aut\", \"cre\"),\n                     email = \"thomas.petzoldt@tu-dresden.de\"),\n             person(\"R. Woodrow\",\"Setzer\", role = c(\"aut\"),\n                     email = \"setzer.woodrow@epa.gov\"),\n             person(\"odepack authors\", role = \"cph\"))", 
            Author = "Karline Soetaert [aut],\n  Thomas Petzoldt [aut, cre],\n  R. Woodrow Setzer [aut],\n  odepack authors [cph]", 
            Maintainer = "Thomas Petzoldt <thomas.petzoldt@tu-dresden.de>", 
            Depends = "R (>= 2.15.0)", Imports = "methods, graphics, grDevices, stats", 
            Suggests = "scatterplot3d", Description = "Functions that solve initial value problems of a system\n        of first-order ordinary differential equations ('ODE'), of\n        partial differential equations ('PDE'), of differential\n        algebraic equations ('DAE'), and of delay differential\n        equations.  The functions provide an interface to the FORTRAN\n        functions 'lsoda', 'lsodar', 'lsode', 'lsodes' of the 'ODEPACK'\n        collection, to the FORTRAN functions 'dvode', 'zvode' and 'daspk'\n\tand a C-implementation of solvers of the 'Runge-Kutta' family with\n        fixed or variable time steps.  The package contains routines\n        designed for solving 'ODEs' resulting from 1-D, 2-D and 3-D\n        partial differential equations ('PDE') that have been converted\n        to 'ODEs' by numerical differencing.", 
            License = "GPL (>= 2)", URL = "http://desolve.r-forge.r-project.org/", 
            LazyData = "yes", NeedsCompilation = "yes", Packaged = "2018-05-08 19:29:44 UTC; user", 
            Repository = "CRAN", `Date/Publication` = "2018-05-09 09:38:07 UTC", 
            Built = "R 3.5.1; x86_64-pc-linux-gnu; 2018-12-03 20:31:23 UTC; unix"), class = "packageDescription", file = "/home/denial/R/x86_64-pc-linux-gnu-library/3.5/deSolve/Meta/package.rds"), 
        dMod2ndsens = structure(list(Package = "dMod2ndsens", 
            Type = "Package", Title = "Dynamic Modeling and Parameter Estimation in ODE Models", 
            Version = "0.2.1", Date = "2015-06-09", Author = "Daniel Kaschek", 
            Maintainer = "Daniel Kaschek <daniel.kaschek@physik.uni-freiburg.de>", 
            Description = "The framework provides functions to generate ODEs of reaction\n    networks, parameter transformations, observation functions, residual functions,\n    etc. The framework follows the paradigm that derivative information should be\n    used for optimization whenever possible. Therefore, all major functions produce\n    and can handle expressions for symbolic derivatives.", 
            License = "GPL (>= 2)", Depends = "cOde2ndSens,\ntrust,\nggplot2", 
            Suggests = "MASS,\nrootSolve,\npander", RoxygenNote = "6.1.0", 
            Built = "R 3.5.1; ; 2018-12-06 11:53:31 UTC; unix"), class = "packageDescription", file = "/home/denial/R/x86_64-pc-linux-gnu-library/3.5/dMod2ndsens/Meta/package.rds"), 
        trust = structure(list(Package = "trust", Version = "0.1-7", 
            Date = "2015-07-02", Title = "Trust Region Optimization", 
            Author = "Charles J. Geyer <charlie@stat.umn.edu>.", 
            Maintainer = "Charles J. Geyer <charlie@stat.umn.edu>", 
            Depends = "R (>= 2.10.0)", Imports = "stats", ByteCompile = "TRUE", 
            Description = "Does local optimization using two derivatives and trust regions.\n    Guaranteed to converge to local minimum of objective function.", 
            License = "MIT + file LICENSE", URL = "http://www.stat.umn.edu/geyer/trust/", 
            NeedsCompilation = "no", Packaged = "2015-07-02 20:45:19 UTC; geyer", 
            Repository = "CRAN", `Date/Publication` = "2015-07-04 15:16:45", 
            Built = "R 3.5.1; ; 2018-07-29 14:24:40 UTC; unix", 
            RemoteType = "cran", RemoteSha = "0.1-7", RemoteRepos = "c(CRAN = \"https://cloud.r-project.org\")", 
            RemotePkgType = "source"), class = "packageDescription", file = "/home/denial/R/x86_64-pc-linux-gnu-library/3.5/trust/Meta/package.rds"), 
        cOde2ndSens = structure(list(Package = "cOde2ndSens", 
            Type = "Package", Title = "Automated C Code Generation for Use with the 'deSolve' and 'bvpSolve'\nPackages", 
            Version = "0.2", Depends = "R (>= 3.0)", Suggests = "deSolve,\nbvpSolve", 
            Date = "2015-06-10", Author = "Daniel Kaschek", Maintainer = "Daniel Kaschek <daniel.kaschek@physik.uni-freiburg.de>", 
            Description = "Generates all necessary C functions allowing the user to work with\n    the compiled-code interface of ode() and bvptwp(). The implementation supports\n    \"forcings\" and \"events\". Also provides functions to symbolically compute\n    Jacobians, sensitivity equations and adjoint sensitivities being the basis for\n    sensitivity analysis.", 
            License = "GPL (>= 2)", RoxygenNote = "5.0.1", Built = "R 3.5.1; ; 2018-12-02 14:31:06 UTC; unix"), class = "packageDescription", file = "/home/denial/R/x86_64-pc-linux-gnu-library/3.5/cOde2ndSens/Meta/package.rds"), 
        forcats = structure(list(Package = "forcats", Title = "Tools for Working with Categorical Variables (Factors)", 
            Version = "0.3.0", `Authors@R` = "c(\n    person(\"Hadley\", \"Wickham\", , \"hadley@rstudio.com\", role = c(\"aut\", \"cre\")),\n    person(\"RStudio\", role = c(\"cph\", \"fnd\"))\n  )", 
            Description = "Helpers for reordering factor levels (including moving\n    specified levels to front, ordering by first appearance, reversing, and\n    randomly shuffling), and tools for modifying factor levels (including\n    collapsing rare levels into other, 'anonymising', and manually 'recoding').", 
            License = "GPL-3", URL = "http://forcats.tidyverse.org, https://github.com/tidyverse/forcats", 
            BugReports = "https://github.com/tidyverse/forcats/issues", 
            Depends = "R (>= 3.1)", Imports = "magrittr, rlang, tibble", 
            Suggests = "covr, ggplot2, testthat", Encoding = "UTF-8", 
            LazyData = "true", RoxygenNote = "6.0.1", NeedsCompilation = "no", 
            Packaged = "2018-02-19 17:34:45 UTC; hadley", Author = "Hadley Wickham [aut, cre],\n  RStudio [cph, fnd]", 
            Maintainer = "Hadley Wickham <hadley@rstudio.com>", 
            Repository = "CRAN", `Date/Publication` = "2018-02-19 19:43:26 UTC", 
            Built = "R 3.5.1; ; 2018-07-29 10:54:42 UTC; unix", 
            RemoteType = "cran", RemoteSha = "0.3.0", RemoteRepos = "c(CRAN = \"https://cloud.r-project.org\")", 
            RemotePkgType = "source"), class = "packageDescription", file = "/home/denial/R/x86_64-pc-linux-gnu-library/3.5/forcats/Meta/package.rds"), 
        stringr = structure(list(Package = "stringr", Title = "Simple, Consistent Wrappers for Common String Operations", 
            Version = "1.3.1", `Authors@R` = "c(\n    person(\"Hadley\", \"Wickham\", , \"hadley@rstudio.com\", c(\"aut\", \"cre\", \"cph\")),\n    person(\"RStudio\", role = c(\"cph\", \"fnd\"))\n    )", 
            Description = "A consistent, simple and easy to use set of wrappers around the\n    fantastic 'stringi' package. All function and argument names (and positions)\n    are consistent, all functions deal with \"NA\"'s and zero length vectors\n    in the same way, and the output from one function is easy to feed into\n    the input of another.", 
            License = "GPL-2 | file LICENSE", URL = "http://stringr.tidyverse.org, https://github.com/tidyverse/stringr", 
            BugReports = "https://github.com/tidyverse/stringr/issues", 
            Depends = "R (>= 3.1)", Imports = "glue (>= 1.2.0), magrittr, stringi (>= 1.1.7)", 
            Suggests = "covr, htmltools, htmlwidgets, knitr, rmarkdown, testthat", 
            VignetteBuilder = "knitr", LazyData = "true", RoxygenNote = "6.0.1", 
            NeedsCompilation = "no", Packaged = "2018-05-10 16:42:26 UTC; hadley", 
            Author = "Hadley Wickham [aut, cre, cph],\n  RStudio [cph, fnd]", 
            Maintainer = "Hadley Wickham <hadley@rstudio.com>", 
            Repository = "CRAN", `Date/Publication` = "2018-05-10 21:32:15 UTC", 
            Built = "R 3.5.1; ; 2018-07-29 11:11:29 UTC; unix"), class = "packageDescription", file = "/home/denial/R/x86_64-pc-linux-gnu-library/3.5/stringr/Meta/package.rds"), 
        dplyr = structure(list(Type = "Package", Package = "dplyr", 
            Title = "A Grammar of Data Manipulation", Version = "0.7.8", 
            `Authors@R` = "c(\n    person(\"Hadley\", \"Wickham\", , \"hadley@rstudio.com\", c(\"aut\", \"cre\"), comment = c(ORCID = \"0000-0003-4757-117X\")),\n    person(\"Romain\", \"Fran\\u00e7ois\", role = \"aut\", comment = c(ORCID = \"0000-0002-2444-4226\")),\n    person(\"Lionel\", \"Henry\", role = \"aut\"),\n    person(\"Kirill\", \"M\\u00fcller\", role = \"aut\", comment = c(ORCID = \"0000-0002-1416-3412\")),\n    person(\"RStudio\", role = c(\"cph\", \"fnd\"))\n    )", 
            Description = "A fast, consistent tool for working with data frame like objects,\n    both in memory and out of memory.", 
            License = "MIT + file LICENSE", URL = "http://dplyr.tidyverse.org, https://github.com/tidyverse/dplyr", 
            BugReports = "https://github.com/tidyverse/dplyr/issues", 
            Depends = "R (>= 3.1.2)", Imports = "assertthat (>= 0.2.0), bindrcpp (>= 0.2.0.9000), glue (>=\n1.1.1), magrittr (>= 1.5), methods, pkgconfig (>= 2.0.1), R6\n(>= 2.2.2), Rcpp (>= 0.12.19), rlang (>= 0.3.0), tibble (>=\n1.4.2), tidyselect (>= 0.2.3), utils", 
            Suggests = "bit64 (>= 0.9.7), callr, covr (>= 3.0.1), DBI (>= 0.7.14),\ndbplyr (>= 1.2.0), dtplyr (>= 0.0.2), ggplot2 (>= 2.2.1), hms\n(>= 0.4.1), knitr (>= 1.19), Lahman (>= 3.0-1), lubridate,\nMASS, mgcv (>= 1.8.23), microbenchmark (>= 1.4.4), nycflights13\n(>= 0.2.2), rmarkdown (>= 1.8), RMySQL (>= 0.10.13),\nRPostgreSQL (>= 0.6.2), RSQLite (>= 2.0), testthat (>= 2.0.0),\nwithr (>= 2.1.1)", 
            LinkingTo = "BH (>= 1.58.0-1), bindrcpp (>= 0.2.0.9000), plogr (>=\n0.1.10), Rcpp (>= 0.12.15)", 
            VignetteBuilder = "knitr", Encoding = "UTF-8", LazyData = "yes", 
            RoxygenNote = "6.1.0", NeedsCompilation = "yes", 
            Packaged = "2018-11-09 21:23:40 UTC; kirill", Author = "Hadley Wickham [aut, cre] (<https://orcid.org/0000-0003-4757-117X>),\n  Romain François [aut] (<https://orcid.org/0000-0002-2444-4226>),\n  Lionel Henry [aut],\n  Kirill Müller [aut] (<https://orcid.org/0000-0002-1416-3412>),\n  RStudio [cph, fnd]", 
            Maintainer = "Hadley Wickham <hadley@rstudio.com>", 
            Repository = "CRAN", `Date/Publication` = "2018-11-10 07:30:02 UTC", 
            Built = "R 3.5.1; x86_64-pc-linux-gnu; 2018-12-03 20:33:02 UTC; unix", 
            RemoteType = "cran", RemoteSha = "0.7.8", RemoteRepos = "c(CRAN = \"https://cloud.r-project.org\")", 
            RemotePkgType = "source"), class = "packageDescription", file = "/home/denial/R/x86_64-pc-linux-gnu-library/3.5/dplyr/Meta/package.rds"), 
        purrr = structure(list(Package = "purrr", Title = "Functional Programming Tools", 
            Version = "0.2.5", `Authors@R` = "c(\n    person(\"Lionel\", \"Henry\", , \"lionel@rstudio.com\", c(\"aut\", \"cre\")),\n    person(\"Hadley\", \"Wickham\", , \"hadley@rstudio.com\", \"aut\"),\n    person(\"RStudio\", role = c(\"cph\", \"fnd\"))\n    )", 
            Description = "A complete and consistent functional programming toolkit for R.", 
            License = "GPL-3 | file LICENSE", URL = "http://purrr.tidyverse.org, https://github.com/tidyverse/purrr", 
            BugReports = "https://github.com/tidyverse/purrr/issues", 
            Depends = "R (>= 3.1)", Imports = "magrittr (>= 1.5), rlang (>= 0.1), tibble", 
            Suggests = "covr, dplyr (>= 0.7.5), knitr, rmarkdown, testthat", 
            VignetteBuilder = "knitr", Encoding = "UTF-8", LazyData = "true", 
            RoxygenNote = "6.0.1", NeedsCompilation = "yes", 
            Packaged = "2018-05-29 14:46:54 UTC; lionel", Author = "Lionel Henry [aut, cre],\n  Hadley Wickham [aut],\n  RStudio [cph, fnd]", 
            Maintainer = "Lionel Henry <lionel@rstudio.com>", 
            Repository = "CRAN", `Date/Publication` = "2018-05-29 16:46:33 UTC", 
            Built = "R 3.5.1; x86_64-pc-linux-gnu; 2018-07-29 10:47:21 UTC; unix", 
            RemoteType = "cran", RemoteSha = "0.2.5", RemoteRepos = "c(CRAN = \"https://cloud.r-project.org\")", 
            RemotePkgType = "source"), class = "packageDescription", file = "/home/denial/R/x86_64-pc-linux-gnu-library/3.5/purrr/Meta/package.rds"), 
        readr = structure(list(Package = "readr", Version = "1.1.1", 
            Title = "Read Rectangular Text Data", Description = "The goal of 'readr' is to provide a fast and friendly way to read\n    rectangular data (like 'csv', 'tsv', and 'fwf'). It is designed to flexibly\n    parse many types of data found in the wild, while still cleanly failing when\n    data unexpectedly changes.", 
            `Authors@R` = "c(\n    person(\"Hadley\", \"Wickham\", , \"hadley@rstudio.com\", \"aut\"),\n    person(\"Jim\", \"Hester\", , \"james.hester@rstudio.com\", c(\"aut\", \"cre\")),\n    person(\"Romain\", \"Francois\", role = \"aut\"),\n    person(\"R Core Team\", role = \"ctb\", comment = \"Date time code adapted from R\"),\n    person(\"RStudio\", role = c(\"cph\", \"fnd\")),\n    person(\"Jukka\", \"Jylänki\", role = c(\"ctb\", \"cph\"), comment = \"grisu3 implementation\"),\n    person(\"Mikkel\", \"Jørgensen\", role = c(\"ctb\", \"cph\"), comment = \"grisu3 implementation\"))", 
            Encoding = "UTF-8", Depends = "R (>= 3.0.2)", LinkingTo = "Rcpp, BH", 
            Imports = "Rcpp (>= 0.12.0.5), tibble, hms, R6", 
            Suggests = "curl, testthat, knitr, rmarkdown, stringi, covr", 
            License = "GPL (>= 2) | file LICENSE", BugReports = "https://github.com/tidyverse/readr/issues", 
            URL = "http://readr.tidyverse.org, https://github.com/tidyverse/readr", 
            VignetteBuilder = "knitr", RoxygenNote = "6.0.1", 
            NeedsCompilation = "yes", Packaged = "2017-05-16 16:03:56 UTC; jhester", 
            Author = "Hadley Wickham [aut],\n  Jim Hester [aut, cre],\n  Romain Francois [aut],\n  R Core Team [ctb] (Date time code adapted from R),\n  RStudio [cph, fnd],\n  Jukka Jylänki [ctb, cph] (grisu3 implementation),\n  Mikkel Jørgensen [ctb, cph] (grisu3 implementation)", 
            Maintainer = "Jim Hester <james.hester@rstudio.com>", 
            Repository = "CRAN", `Date/Publication` = "2017-05-16 19:03:57 UTC", 
            Built = "R 3.5.1; x86_64-pc-linux-gnu; 2018-07-29 10:54:50 UTC; unix", 
            RemoteType = "cran", RemoteSha = "1.1.1", RemoteRepos = "c(CRAN = \"https://cloud.r-project.org\")", 
            RemotePkgType = "source"), class = "packageDescription", file = "/home/denial/R/x86_64-pc-linux-gnu-library/3.5/readr/Meta/package.rds"), 
        tidyr = structure(list(Package = "tidyr", Title = "Easily Tidy Data with 'spread()' and 'gather()' Functions", 
            Version = "0.8.1", `Authors@R` = "c(\n    person(\"Hadley\", \"Wickham\", , \"hadley@rstudio.com\", c(\"aut\", \"cre\")),\n    person(\"Lionel\", \"Henry\", , \"lionel@rstudio.com\", \"aut\"),\n    person(\"RStudio\", role = \"cph\")\n    )", 
            Description = "An evolution of 'reshape2'. It's designed specifically for data\n    tidying (not general reshaping or aggregating) and works well with\n    'dplyr' data pipelines.", 
            License = "MIT + file LICENSE", URL = "http://tidyr.tidyverse.org, https://github.com/tidyverse/tidyr", 
            BugReports = "https://github.com/tidyverse/tidyr/issues", 
            Depends = "R (>= 3.1)", Imports = "dplyr (>= 0.7.0), glue, magrittr, purrr, Rcpp, rlang, stringi,\ntibble, tidyselect", 
            Suggests = "covr, gapminder, knitr, rmarkdown, testthat", 
            LinkingTo = "Rcpp", VignetteBuilder = "knitr", LazyData = "true", 
            RoxygenNote = "6.0.1", NeedsCompilation = "yes", 
            Packaged = "2018-05-09 14:59:50 UTC; hadley", Author = "Hadley Wickham [aut, cre],\n  Lionel Henry [aut],\n  RStudio [cph]", 
            Maintainer = "Hadley Wickham <hadley@rstudio.com>", 
            Repository = "CRAN", `Date/Publication` = "2018-05-18 11:17:55 UTC", 
            Built = "R 3.5.1; x86_64-pc-linux-gnu; 2018-07-29 10:53:54 UTC; unix", 
            RemoteType = "cran", RemoteSha = "0.8.1", RemoteRepos = "c(CRAN = \"https://cloud.r-project.org\")", 
            RemotePkgType = "source"), class = "packageDescription", file = "/home/denial/R/x86_64-pc-linux-gnu-library/3.5/tidyr/Meta/package.rds"), 
        tibble = structure(list(Package = "tibble", Title = "Simple Data Frames", 
            Version = "1.4.2", `Authors@R` = "c(\n    person(\"Kirill\", \"Müller\", , \"krlmlr+r@mailbox.org\", c(\"aut\", \"cre\")),\n    person(\"Hadley\", \"Wickham\", , \"hadley@rstudio.com\", \"aut\"),\n    person(\"Romain\", \"Francois\", , \"romain@r-enthusiasts.com\", \"ctb\"),\n    person(\"RStudio\", role = \"cph\")\n    )", 
            Description = "Provides a 'tbl_df' class (the 'tibble') that provides\n    stricter checking and better formatting than the traditional data frame.", 
            License = "MIT + file LICENSE", URL = "http://tibble.tidyverse.org/, https://github.com/tidyverse/tibble", 
            BugReports = "https://github.com/tidyverse/tibble/issues", 
            Depends = "R (>= 3.1.0)", Imports = "cli, crayon, methods, pillar (>= 1.1.0), rlang, utils", 
            Suggests = "covr, dplyr, import, knitr (>= 1.5.32), microbenchmark,\nmockr, nycflights13, rmarkdown, testthat, withr", 
            VignetteBuilder = "knitr", Encoding = "UTF-8", LazyData = "yes", 
            RoxygenNote = "6.0.1", Collate = "'add.R' 'as_tibble.R' 'check-names.R' 'compat-lazyeval.R'\n'compat-purrr.R' 'enframe.R' 'exports.R' 'glimpse.R'\n'has-name.R' 'tibble.R' 'lst.R' 'new.R' 'repair-names.R'\n'rownames.R' 'strrep.R' 'tbl-df.r' 'tibble-package.R'\n'tribble.R' 'type-sum.r' 'utils-format.r' 'utils.r' 'wrap.R'", 
            NeedsCompilation = "yes", Packaged = "2018-01-21 23:58:53 UTC; muelleki", 
            Author = "Kirill Müller [aut, cre],\n  Hadley Wickham [aut],\n  Romain Francois [ctb],\n  RStudio [cph]", 
            Maintainer = "Kirill Müller <krlmlr+r@mailbox.org>", 
            Repository = "CRAN", `Date/Publication` = "2018-01-22 19:41:48 UTC", 
            Built = "R 3.5.1; x86_64-pc-linux-gnu; 2018-07-29 10:46:13 UTC; unix", 
            RemoteType = "cran", RemoteSha = "1.4.2", RemoteRepos = "c(CRAN = \"https://cloud.r-project.org\")", 
            RemotePkgType = "source"), class = "packageDescription", file = "/home/denial/R/x86_64-pc-linux-gnu-library/3.5/tibble/Meta/package.rds"), 
        ggplot2 = structure(list(Package = "ggplot2", Version = "3.1.0", 
            Title = "Create Elegant Data Visualisations Using the Grammar of Graphics", 
            Description = "A system for 'declaratively' creating graphics,\n    based on \"The Grammar of Graphics\". You provide the data, tell 'ggplot2'\n    how to map variables to aesthetics, what graphical primitives to use,\n    and it takes care of the details.", 
            `Authors@R` = "c(\n    person(\"Hadley\", \"Wickham\", , \"hadley@rstudio.com\", c(\"aut\", \"cre\")),\n    person(\"Winston\", \"Chang\", , role = \"aut\"),\n    person(\"Lionel\", \"Henry\", , role = \"aut\"),\n    person(\"Thomas Lin\", \"Pedersen\", role = \"aut\"),\n    person(\"Kohske\", \"Takahashi\", role = \"aut\"),\n    person(\"Claus\", \"Wilke\", role = \"aut\"),\n    person(\"Kara\", \"Woo\", role = \"aut\"),\n    person(\"RStudio\", role = c(\"cph\"))\n    )", 
            Depends = "R (>= 3.1)", Imports = "digest, grid, gtable (>= 0.1.1), lazyeval, MASS, mgcv, plyr\n(>= 1.7.1), reshape2, rlang (>= 0.2.1), scales (>= 0.5.0),\nstats, tibble, viridisLite, withr (>= 2.0.0)", 
            Suggests = "covr, dplyr, ggplot2movies, hexbin, Hmisc, lattice, mapproj,\nmaps, maptools, multcomp, munsell, nlme, testthat (>= 0.11.0),\nvdiffr, quantreg, knitr, rgeos, rpart, rmarkdown, sf (>=\n0.3-4), svglite (>= 1.2.0.9001)", 
            Enhances = "sp", License = "GPL-2 | file LICENSE", 
            URL = "http://ggplot2.tidyverse.org, https://github.com/tidyverse/ggplot2", 
            BugReports = "https://github.com/tidyverse/ggplot2/issues", 
            LazyData = "true", Collate = "'ggproto.r' 'ggplot-global.R' 'aaa-.r' 'aes-calculated.r'\n'aes-colour-fill-alpha.r' 'aes-group-order.r'\n'aes-linetype-size-shape.r' 'aes-position.r' 'utilities.r'\n'aes.r' 'legend-draw.r' 'geom-.r' 'annotation-custom.r'\n'annotation-logticks.r' 'geom-polygon.r' 'geom-map.r'\n'annotation-map.r' 'geom-raster.r' 'annotation-raster.r'\n'annotation.r' 'autolayer.r' 'autoplot.r' 'axis-secondary.R'\n'backports.R' 'bench.r' 'bin.R' 'compat-quosures.R' 'coord-.r'\n'coord-cartesian-.r' 'coord-fixed.r' 'coord-flip.r'\n'coord-map.r' 'coord-munch.r' 'coord-polar.r'\n'coord-quickmap.R' 'coord-transform.r' 'data.R' 'facet-.r'\n'facet-grid-.r' 'facet-null.r' 'facet-wrap.r' 'fortify-lm.r'\n'fortify-map.r' 'fortify-multcomp.r' 'fortify-spatial.r'\n'fortify.r' 'stat-.r' 'geom-abline.r' 'geom-rect.r'\n'geom-bar.r' 'geom-bin2d.r' 'geom-blank.r' 'geom-boxplot.r'\n'geom-col.r' 'geom-path.r' 'geom-contour.r' 'geom-count.r'\n'geom-crossbar.r' 'geom-segment.r' 'geom-curve.r'\n'geom-defaults.r' 'geom-ribbon.r' 'geom-density.r'\n'geom-density2d.r' 'geom-dotplot.r' 'geom-errorbar.r'\n'geom-errorbarh.r' 'geom-freqpoly.r' 'geom-hex.r'\n'geom-histogram.r' 'geom-hline.r' 'geom-jitter.r'\n'geom-label.R' 'geom-linerange.r' 'geom-point.r'\n'geom-pointrange.r' 'geom-quantile.r' 'geom-rug.r'\n'geom-smooth.r' 'geom-spoke.r' 'geom-text.r' 'geom-tile.r'\n'geom-violin.r' 'geom-vline.r' 'ggplot2.r' 'grob-absolute.r'\n'grob-dotstack.r' 'grob-null.r' 'grouping.r' 'guide-colorbar.r'\n'guide-legend.r' 'guides-.r' 'guides-axis.r' 'guides-grid.r'\n'hexbin.R' 'labeller.r' 'labels.r' 'layer.r' 'layout.R'\n'limits.r' 'margins.R' 'plot-build.r' 'plot-construction.r'\n'plot-last.r' 'plot.r' 'position-.r' 'position-collide.r'\n'position-dodge.r' 'position-dodge2.r' 'position-identity.r'\n'position-jitter.r' 'position-jitterdodge.R' 'position-nudge.R'\n'position-stack.r' 'quick-plot.r' 'range.r' 'save.r' 'scale-.r'\n'scale-alpha.r' 'scale-brewer.r' 'scale-colour.r'\n'scale-continuous.r' 'scale-date.r' 'scale-discrete-.r'\n'scale-gradient.r' 'scale-grey.r' 'scale-hue.r'\n'scale-identity.r' 'scale-linetype.r' 'scale-manual.r'\n'scale-shape.r' 'scale-size.r' 'scale-type.R' 'scale-viridis.r'\n'scales-.r' 'sf.R' 'stat-bin.r' 'stat-bin2d.r' 'stat-bindot.r'\n'stat-binhex.r' 'stat-boxplot.r' 'stat-contour.r'\n'stat-count.r' 'stat-density-2d.r' 'stat-density.r'\n'stat-ecdf.r' 'stat-ellipse.R' 'stat-function.r'\n'stat-identity.r' 'stat-qq-line.R' 'stat-qq.r'\n'stat-quantile.r' 'stat-sf-coordinates.R'\n'stat-smooth-methods.r' 'stat-smooth.r' 'stat-sum.r'\n'stat-summary-2d.r' 'stat-summary-bin.R' 'stat-summary-hex.r'\n'stat-summary.r' 'stat-unique.r' 'stat-ydensity.r'\n'summarise-plot.R' 'summary.r' 'theme-elements.r' 'theme.r'\n'theme-defaults.r' 'theme-current.R' 'translate-qplot-ggplot.r'\n'translate-qplot-lattice.r' 'utilities-break.r'\n'utilities-grid.r' 'utilities-help.r' 'utilities-matrix.r'\n'utilities-resolution.r' 'utilities-table.r'\n'utilities-tidy-eval.R' 'zxx.r' 'zzz.r'", 
            VignetteBuilder = "knitr", RoxygenNote = "6.1.0", 
            Encoding = "UTF-8", NeedsCompilation = "no", Packaged = "2018-10-24 18:49:13 UTC; hadley", 
            Author = "Hadley Wickham [aut, cre],\n  Winston Chang [aut],\n  Lionel Henry [aut],\n  Thomas Lin Pedersen [aut],\n  Kohske Takahashi [aut],\n  Claus Wilke [aut],\n  Kara Woo [aut],\n  RStudio [cph]", 
            Maintainer = "Hadley Wickham <hadley@rstudio.com>", 
            Repository = "CRAN", `Date/Publication` = "2018-10-25 04:30:25 UTC", 
            Built = "R 3.5.1; ; 2018-11-16 15:18:23 UTC; unix", 
            RemoteType = "cran", RemoteSha = "3.1.0", RemoteRepos = "c(CRAN = \"https://cloud.r-project.org\")", 
            RemotePkgType = "source"), class = "packageDescription", file = "/home/denial/R/x86_64-pc-linux-gnu-library/3.5/ggplot2/Meta/package.rds"), 
        tidyverse = structure(list(Package = "tidyverse", Title = "Easily Install and Load the 'Tidyverse'", 
            Version = "1.2.1", `Authors@R` = "c(\n    person(\"Hadley\", \"Wickham\", , \"hadley@rstudio.com\", role = c(\"aut\", \"cre\")),\n    person(\"RStudio\", role = c(\"cph\", \"fnd\"))\n  )", 
            Description = "The 'tidyverse' is a set of packages that work in harmony\n    because they share common data representations and 'API' design. This\n    package is designed to make it easy to install and load multiple\n    'tidyverse' packages in a single step. Learn more about the 'tidyverse'\n    at <https://tidyverse.org>.", 
            License = "GPL-3 | file LICENSE", URL = "http://tidyverse.tidyverse.org,\nhttps://github.com/tidyverse/tidyverse", 
            BugReports = "https://github.com/tidyverse/tidyverse/issues", 
            Imports = "broom (>= 0.4.2), cli (>= 1.0.0), crayon (>= 1.3.4), dplyr (>=\n0.7.4), dbplyr (>= 1.1.0), forcats (>= 0.2.0), ggplot2 (>=\n2.2.1), haven (>= 1.1.0), hms (>= 0.3), httr (>= 1.3.1),\njsonlite (>= 1.5), lubridate (>= 1.7.1), magrittr (>= 1.5),\nmodelr (>= 0.1.1), purrr (>= 0.2.4), readr (>= 1.1.1), readxl\n(>= 1.0.0), reprex (>= 0.1.1), rlang (>= 0.1.4), rstudioapi (>=\n0.7), rvest (>= 0.3.2), stringr (>= 1.2.0), tibble (>= 1.3.4),\ntidyr (>= 0.7.2), xml2 (>= 1.1.1)", 
            Suggests = "feather (>= 0.3.1), knitr (>= 1.17), rmarkdown (>= 1.7.4)", 
            VignetteBuilder = "knitr", Encoding = "UTF-8", LazyData = "true", 
            RoxygenNote = "6.0.1", NeedsCompilation = "no", Packaged = "2017-11-14 00:57:48 UTC; hadley", 
            Author = "Hadley Wickham [aut, cre],\n  RStudio [cph, fnd]", 
            Maintainer = "Hadley Wickham <hadley@rstudio.com>", 
            Repository = "CRAN", `Date/Publication` = "2017-11-14 18:09:56 UTC", 
            Built = "R 3.5.1; ; 2018-07-29 11:00:32 UTC; unix", 
            RemoteType = "cran", RemoteSha = "1.2.1", RemoteRepos = "c(CRAN = \"https://cloud.r-project.org\")", 
            RemotePkgType = "source"), class = "packageDescription", file = "/home/denial/R/x86_64-pc-linux-gnu-library/3.5/tidyverse/Meta/package.rds")), 
    loadedOnly = list(Rcpp = structure(list(Package = "Rcpp", 
        Title = "Seamless R and C++ Integration", Version = "1.0.0", 
        Date = "2018-11-05", Author = "Dirk Eddelbuettel, Romain Francois, JJ Allaire, Kevin Ushey, Qiang Kou,\n Nathan Russell, Douglas Bates and John Chambers", 
        Maintainer = "Dirk Eddelbuettel <edd@debian.org>", Description = "The 'Rcpp' package provides R functions as well as C++ classes which\n offer a seamless integration of R and C++. Many R data types and objects can be\n mapped back and forth to C++ equivalents which facilitates both writing of new\n code as well as easier integration of third-party libraries. Documentation\n about 'Rcpp' is provided by several vignettes included in this package, via the\n 'Rcpp Gallery' site at <http://gallery.rcpp.org>, the paper by Eddelbuettel and\n Francois (2011, <doi:10.18637/jss.v040.i08>), the book by Eddelbuettel (2013,\n <doi:10.1007/978-1-4614-6868-4>) and the paper by Eddelbuettel and Balamuta (2018,\n <doi:10.1080/00031305.2017.1375990>); see 'citation(\"Rcpp\")' for details.", 
        Depends = "R (>= 3.0.0)", Imports = "methods, utils", 
        Suggests = "RUnit, inline, rbenchmark, knitr, rmarkdown, pinp, pkgKitten\n(>= 0.1.2)", 
        VignetteBuilder = "knitr", URL = "http://www.rcpp.org, http://dirk.eddelbuettel.com/code/rcpp.html,\nhttps://github.com/RcppCore/Rcpp", 
        License = "GPL (>= 2)", BugReports = "https://github.com/RcppCore/Rcpp/issues", 
        MailingList = "Please send questions and comments regarding Rcpp to\nrcpp-devel@lists.r-forge.r-project.org", 
        RoxygenNote = "6.0.1", NeedsCompilation = "yes", Packaged = "2018-11-06 03:02:42.98448 UTC; edd", 
        Repository = "CRAN", `Date/Publication` = "2018-11-07 20:00:03 UTC", 
        Built = "R 3.5.1; x86_64-pc-linux-gnu; 2018-11-16 15:17:51 UTC; unix", 
        RemoteType = "cran", RemoteSha = "1.0.0", RemoteRepos = "c(CRAN = \"https://cloud.r-project.org\")", 
        RemotePkgType = "source"), class = "packageDescription", file = "/home/denial/R/x86_64-pc-linux-gnu-library/3.5/Rcpp/Meta/package.rds"), 
        cellranger = structure(list(Package = "cellranger", Title = "Translate Spreadsheet Cell Ranges to Rows and Columns", 
            Version = "1.1.0", `Authors@R` = "c(\n    person(\"Jennifer\", \"Bryan\", , \"jenny@stat.ubc.ca\", c(\"cre\", \"aut\")),\n    person(\"Hadley\", \"Wickham\", , \"hadley@rstudio.com\", \"ctb\")\n  )", 
            Description = "Helper functions to work with spreadsheets and the \"A1:D10\" style\n    of cell range specification.", 
            Depends = "R (>= 3.0.0)", License = "MIT + file LICENSE", 
            LazyData = "true", URL = "https://github.com/rsheets/cellranger", 
            BugReports = "https://github.com/rsheets/cellranger/issues", 
            Suggests = "covr, testthat (>= 1.0.0), knitr, rmarkdown", 
            RoxygenNote = "5.0.1.9000", VignetteBuilder = "knitr", 
            Imports = "rematch, tibble", NeedsCompilation = "no", 
            Packaged = "2016-07-26 06:50:00 UTC; jenny", Author = "Jennifer Bryan [cre, aut],\n  Hadley Wickham [ctb]", 
            Maintainer = "Jennifer Bryan <jenny@stat.ubc.ca>", 
            Repository = "CRAN", `Date/Publication` = "2016-07-27 03:17:48", 
            Built = "R 3.5.1; ; 2018-07-29 10:57:57 UTC; unix", 
            RemoteType = "cran", RemoteSha = "1.1.0", RemoteRepos = "c(CRAN = \"https://cloud.r-project.org\")", 
            RemotePkgType = "source"), class = "packageDescription", file = "/home/denial/R/x86_64-pc-linux-gnu-library/3.5/cellranger/Meta/package.rds"), 
        pillar = structure(list(Package = "pillar", Title = "Coloured Formatting for Columns", 
            Version = "1.3.0", `Authors@R` = "c(\n    person(\"Kirill\", \"Müller\", , \"krlmlr+r@mailbox.org\", role = c(\"aut\", \"cre\")),\n    person(\"Hadley\", \"Wickham\", role = \"aut\"),\n    person(\"RStudio\", role = \"cph\")\n  )", 
            Description = "Provides a 'pillar' generic designed for formatting columns\n   of data using the full range of colours provided by modern terminals.", 
            License = "GPL-3", Encoding = "UTF-8", LazyData = "true", 
            URL = "https://github.com/r-lib/pillar", BugReports = "https://github.com/r-lib/pillar/issues", 
            Imports = "cli (>= 1.0.0), crayon (>= 1.3.4), fansi, methods, rlang (>=\n0.2.0), utf8 (>= 1.1.3)", 
            Suggests = "knitr (>= 1.19), lubridate, testthat (>= 2.0.0), withr", 
            RoxygenNote = "6.0.1.9000", Collate = "'capital.R' 'compat-purrr.R' 'dim.R' 'extent.R' 'multi.R'\n'ornament.R' 'pillar-package.R' 'pillar.R' 'rowid-capital.R'\n'rowid-data.R' 'rowid-title.R' 'rowid-type.R' 'scientific.R'\n'shaft.R' 'shaft-simple.R' 'sigfig.R' 'spark-bar.R'\n'spark-line.R' 'strrep.R' 'styles.R' 'testthat.R' 'tick.R'\n'title.R' 'type-sum.R' 'type.R' 'utils.R' 'width.R' 'zzz.R'", 
            NeedsCompilation = "no", Packaged = "2018-07-14 20:01:49 UTC; kirill", 
            Author = "Kirill Müller [aut, cre],\n  Hadley Wickham [aut],\n  RStudio [cph]", 
            Maintainer = "Kirill Müller <krlmlr+r@mailbox.org>", 
            Repository = "CRAN", `Date/Publication` = "2018-07-14 20:40:03 UTC", 
            Built = "R 3.5.1; ; 2018-07-29 10:46:12 UTC; unix", 
            RemoteType = "cran", RemoteSha = "1.3.0", RemoteRepos = "c(CRAN = \"https://cloud.r-project.org\")", 
            RemotePkgType = "source"), class = "packageDescription", file = "/home/denial/R/x86_64-pc-linux-gnu-library/3.5/pillar/Meta/package.rds"), 
        compiler = structure(list(Package = "compiler", Version = "3.5.1", 
            Priority = "base", Title = "The R Compiler Package", 
            Author = "Luke Tierney <luke-tierney@uiowa.edu>", 
            Maintainer = "R Core Team <R-core@r-project.org>", 
            Description = "Byte code compiler for R.", License = "Part of R 3.5.1", 
            Built = "R 3.5.1; ; 2018-11-19 19:06:39 UTC; unix"), class = "packageDescription", file = "/usr/lib/R/library/compiler/Meta/package.rds"), 
        plyr = structure(list(Package = "plyr", Version = "1.8.4", 
            Title = "Tools for Splitting, Applying and Combining Data", 
            Description = "A set of tools that solves a common set of problems: you\n    need to break a big problem down into manageable pieces, operate on each\n    piece and then put all the pieces back together.  For example, you might\n    want to fit a model to each spatial location or time point in your study,\n    summarise data by panels or collapse high-dimensional arrays to simpler\n    summary statistics. The development of 'plyr' has been generously supported\n    by 'Becton Dickinson'.", 
            `Authors@R` = "person(\"Hadley\", \"Wickham\", , \"hadley@rstudio.com\", c(\"aut\", \"cre\"))", 
            URL = "http://had.co.nz/plyr, https://github.com/hadley/plyr", 
            BugReports = "https://github.com/hadley/plyr/issues", 
            Depends = "R (>= 3.1.0)", Imports = "Rcpp (>= 0.11.0)", 
            LinkingTo = "Rcpp", Suggests = "abind, testthat, tcltk, foreach, doParallel, itertools,\niterators, covr", 
            License = "MIT + file LICENSE", LazyData = "true", 
            RoxygenNote = "5.0.1", NeedsCompilation = "yes", 
            Packaged = "2016-06-07 19:58:36 UTC; hadley", Author = "Hadley Wickham [aut, cre]", 
            Maintainer = "Hadley Wickham <hadley@rstudio.com>", 
            Repository = "CRAN", `Date/Publication` = "2016-06-08 10:40:15", 
            Built = "R 3.5.1; x86_64-pc-linux-gnu; 2018-07-29 10:44:58 UTC; unix", 
            RemoteType = "cran", RemoteSha = "1.8.4", RemoteRepos = "c(CRAN = \"https://cloud.r-project.org\")", 
            RemotePkgType = "source"), class = "packageDescription", file = "/home/denial/R/x86_64-pc-linux-gnu-library/3.5/plyr/Meta/package.rds"), 
        bindr = structure(list(Package = "bindr", Title = "Parametrized Active Bindings", 
            Version = "0.1.1", `Authors@R` = "c(\n    person(\"Kirill\", \"M\\u00fcller\", role = c(\"aut\", \"cre\"), email = \"krlmlr+r@mailbox.org\", comment = c(ORCID = \"0000-0002-1416-3412\")),\n    person(\"RStudio\", role = c(\"cph\", \"fnd\"))\n    )", 
            Description = "Provides a simple interface for creating active bindings where the\n    bound function accepts additional arguments.", 
            Suggests = "testthat", LazyData = "true", Date = "2018-03-13", 
            BugReports = "https://github.com/krlmlr/bindr/issues", 
            URL = "https://github.com/krlmlr/bindr, https://krlmlr.github.io/bindr", 
            RoxygenNote = "6.0.1.9000", License = "MIT + file LICENSE", 
            Encoding = "UTF-8", NeedsCompilation = "no", Packaged = "2018-03-13 00:31:30 UTC; muelleki", 
            Author = "Kirill Müller [aut, cre] (<https://orcid.org/0000-0002-1416-3412>),\n  RStudio [cph, fnd]", 
            Maintainer = "Kirill Müller <krlmlr+r@mailbox.org>", 
            Repository = "CRAN", `Date/Publication` = "2018-03-13 08:21:23 UTC", 
            Built = "R 3.5.1; ; 2018-07-29 10:47:01 UTC; unix", 
            RemoteType = "cran", RemoteSha = "0.1.1", RemoteRepos = "c(CRAN = \"https://cloud.r-project.org\")", 
            RemotePkgType = "source"), class = "packageDescription", file = "/home/denial/R/x86_64-pc-linux-gnu-library/3.5/bindr/Meta/package.rds"), 
        tools = structure(list(Package = "tools", Version = "3.5.1", 
            Priority = "base", Title = "Tools for Package Development", 
            Author = "R Core Team", Maintainer = "R Core Team <R-core@r-project.org>", 
            Description = "Tools for package development, administration and documentation.", 
            License = "Part of R 3.5.1", Suggests = "codetools, methods, xml2, curl", 
            NeedsCompilation = "yes", Built = "R 3.5.1; x86_64-pc-linux-gnu; 2018-11-19 19:06:39 UTC; unix"), class = "packageDescription", file = "/usr/lib/R/library/tools/Meta/package.rds"), 
        jsonlite = structure(list(Package = "jsonlite", Version = "1.5", 
            Title = "A Robust, High Performance JSON Parser and Generator for R", 
            License = "MIT + file LICENSE", NeedsCompilation = "yes", 
            Depends = "methods", Author = "Jeroen Ooms, Duncan Temple Lang, Lloyd Hilaiel", 
            URL = "https://arxiv.org/abs/1403.2805,\nhttps://www.opencpu.org/posts/jsonlite-a-smarter-json-encoder", 
            BugReports = "http://github.com/jeroen/jsonlite/issues", 
            Maintainer = "Jeroen Ooms <jeroen@berkeley.edu>", 
            VignetteBuilder = "knitr, R.rsp", Description = "A fast JSON parser and generator optimized for statistical data\n    and the web. Started out as a fork of 'RJSONIO', but has been completely\n    rewritten in recent versions. The package offers flexible, robust, high\n    performance tools for working with JSON in R and is particularly powerful\n    for building pipelines and interacting with a web API. The implementation is\n    based on the mapping described in the vignette (Ooms, 2014). In addition to\n    converting JSON data from/to R objects, 'jsonlite' contains functions to\n    stream, validate, and prettify JSON data. The unit tests included with the\n    package verify that all edge cases are encoded and decoded consistently for\n    use with dynamic data in systems and applications.", 
            Suggests = "httr, curl, plyr, testthat, knitr, rmarkdown, R.rsp, sp", 
            RoxygenNote = "6.0.1.9000", Packaged = "2017-05-31 14:03:43 UTC; jeroen", 
            Repository = "CRAN", `Date/Publication` = "2017-06-01 12:03:37 UTC", 
            Built = "R 3.5.1; x86_64-pc-linux-gnu; 2018-07-29 10:38:51 UTC; unix"), class = "packageDescription", file = "/home/denial/R/x86_64-pc-linux-gnu-library/3.5/jsonlite/Meta/package.rds"), 
        lubridate = structure(list(Package = "lubridate", Type = "Package", 
            Version = "1.7.4", Title = "Make Dealing with Dates a Little Easier", 
            Description = "Functions to work with date-times and time-spans: fast and user\n    friendly parsing of date-time data, extraction and updating of components of\n    a date-time (years, months, days, hours, minutes, and seconds), algebraic\n    manipulation on date-time and time-span objects. The 'lubridate' package has\n    a consistent and memorable syntax that makes working with dates easy and\n    fun.\n    Parts of the 'CCTZ' source code, released under the Apache 2.0 License,\n    are included in this package. See <https://github.com/google/cctz> for more\n    details.", 
            `Authors@R` = "c(\n    person(\"Vitalie\", \"Spinu\", email = \"spinuvit@gmail.com\", role = c(\"aut\",\"cre\")),\n    person(\"Garrett\", \"Grolemund\", role = \"aut\"),\n    person(\"Hadley\", \"Wickham\", role = \"aut\"),\n    person(\"Ian\", \"Lyttle\", role=\"ctb\"),\n    person(\"Imanuel\", \"Constigan\", role = \"ctb\"),\n    person(\"Jason\", \"Law\", role=\"ctb\"),\n    person(\"Doug\",\"Mitarotonda\", role=\"ctb\"),\n    person(\"Joseph\", \"Larmarange\", role=\"ctb\"),\n    person(\"Jonathan\", \"Boiser\", role=\"ctb\"),\n    person(\"Chel Hee\", \"Lee\", role = \"ctb\")\n    )", 
            Maintainer = "Vitalie Spinu <spinuvit@gmail.com>", 
            License = "GPL (>= 2)", Depends = "methods, R (>= 3.0.0)", 
            Imports = "stringr, Rcpp (>= 0.12.13),", LinkingTo = "Rcpp,", 
            Suggests = "testthat, knitr, covr", Enhances = "chron, fts, timeSeries, timeDate, tis, tseries, xts, zoo", 
            SystemRequirements = "A system with zoneinfo data (e.g.\n/usr/share/zoneinfo) as well as a recent-enough C++11 compiler\n(such as g++-4.8 or later). On Windows the zoneinfo included\nwith R is used.", 
            VignetteBuilder = "knitr", LazyData = "true", Collate = "'Dates.r' 'POSIXt.r' 'RcppExports.R' 'util.r' 'parse.r'\n'timespans.r' 'intervals.r' 'difftimes.r' 'durations.r'\n'periods.r' 'accessors-date.R' 'accessors-day.r'\n'accessors-dst.r' 'accessors-hour.r' 'accessors-minute.r'\n'accessors-month.r' 'accessors-quarter.r' 'accessors-second.r'\n'accessors-tz.r' 'accessors-week.r' 'accessors-year.r'\n'am-pm.r' 'time-zones.r' 'numeric.r' 'coercion.r' 'constants.r'\n'data.r' 'decimal-dates.r' 'deprecated.r' 'guess.r' 'hidden.r'\n'instants.r' 'leap-years.r' 'ops-addition.r' 'ops-compare.r'\n'ops-division.r' 'ops-integer-division.r' 'ops-m+.r'\n'ops-modulo.r' 'ops-multiplication.r' 'ops-subtraction.r'\n'package.r' 'pretty.r' 'round.r' 'stamp.r' 'update.r' 'zzz.R'", 
            RoxygenNote = "6.0.1", URL = "http://lubridate.tidyverse.org,\nhttps://github.com/tidyverse/lubridate", 
            BugReports = "https://github.com/tidyverse/lubridate/issues", 
            NeedsCompilation = "yes", Packaged = "2018-04-10 15:18:02 UTC; vspinu", 
            Author = "Vitalie Spinu [aut, cre],\n  Garrett Grolemund [aut],\n  Hadley Wickham [aut],\n  Ian Lyttle [ctb],\n  Imanuel Constigan [ctb],\n  Jason Law [ctb],\n  Doug Mitarotonda [ctb],\n  Joseph Larmarange [ctb],\n  Jonathan Boiser [ctb],\n  Chel Hee Lee [ctb]", 
            Repository = "CRAN", `Date/Publication` = "2018-04-11 10:08:43 UTC", 
            Built = "R 3.5.1; x86_64-pc-linux-gnu; 2018-07-29 10:57:25 UTC; unix", 
            RemoteType = "cran", RemoteSha = "1.7.4", RemoteRepos = "c(CRAN = \"https://cloud.r-project.org\")", 
            RemotePkgType = "source"), class = "packageDescription", file = "/home/denial/R/x86_64-pc-linux-gnu-library/3.5/lubridate/Meta/package.rds"), 
        nlme = structure(list(Package = "nlme", Version = "3.1-137", 
            Date = "2018-04-07", Priority = "recommended", Title = "Linear and Nonlinear Mixed Effects Models", 
            `Authors@R` = "c(person(\"José\", \"Pinheiro\", role = \"aut\", comment = \"S version\"),\n             person(\"Douglas\", \"Bates\", role = \"aut\", comment = \"up to 2007\"),\n             person(\"Saikat\", \"DebRoy\", role = \"ctb\", comment = \"up to 2002\"),\n             person(\"Deepayan\", \"Sarkar\", role = \"ctb\", comment = \"up to 2005\"),\n             person(\"EISPACK authors\", role = \"ctb\", comment = \"src/rs.f\"),\n\t     person(\"Siem\", \"Heisterkamp\", role = \"ctb\", comment = \"Author fixed sigma\"),\n             person(\"Bert\", \"Van Willigen\",role = \"ctb\", comment = \"Programmer fixed sigma\"),\n\t     person(\"R-core\", email = \"R-core@R-project.org\",\n                    role = c(\"aut\", \"cre\")))", 
            Description = "Fit and compare Gaussian linear and nonlinear mixed-effects models.", 
            Depends = "R (>= 3.4.0)", Imports = "graphics, stats, utils, lattice", 
            Suggests = "Hmisc, MASS", LazyData = "yes", ByteCompile = "yes", 
            Encoding = "UTF-8", License = "GPL (>= 2) | file LICENCE", 
            BugReports = "https://bugs.r-project.org", NeedsCompilation = "yes", 
            Packaged = "2018-04-07 08:11:41 UTC; ripley", Author = "José Pinheiro [aut] (S version),\n  Douglas Bates [aut] (up to 2007),\n  Saikat DebRoy [ctb] (up to 2002),\n  Deepayan Sarkar [ctb] (up to 2005),\n  EISPACK authors [ctb] (src/rs.f),\n  Siem Heisterkamp [ctb] (Author fixed sigma),\n  Bert Van Willigen [ctb] (Programmer fixed sigma),\n  R-core [aut, cre]", 
            Maintainer = "R-core <R-core@R-project.org>", Repository = "CRAN", 
            `Date/Publication` = "2018-04-07 12:20:47 UTC", Built = "R 3.5.0; x86_64-pc-linux-gnu; 'Thu, 26 Apr 2018 02:44:53 +0000'; unix"), class = "packageDescription", file = "/usr/lib/R/library/nlme/Meta/package.rds"), 
        gtable = structure(list(Package = "gtable", Version = "0.2.0", 
            Title = "Arrange 'Grobs' in Tables", Description = "Tools to make it easier to work with \"tables\" of 'grobs'.", 
            `Authors@R` = "person(\"Hadley\", \"Wickham\", , \"hadley@rstudio.com\", c(\"aut\", \"cre\"))", 
            Depends = "R (>= 2.14)", Imports = "grid", Suggests = "testthat, covr", 
            License = "GPL-2", Collate = "'add-grob.r' 'add-rows-cols.r' 'add-space.r' 'grid.r'\n'gtable-layouts.r' 'gtable.r' 'rbind-cbind.r' 'utils.r'\n'trim.r' 'filter.r' 'align.r' 'padding.r' 'z.r'", 
            RoxygenNote = "5.0.1", NeedsCompilation = "no", Packaged = "2016-02-26 13:06:10 UTC; hadley", 
            Author = "Hadley Wickham [aut, cre]", Maintainer = "Hadley Wickham <hadley@rstudio.com>", 
            Repository = "CRAN", `Date/Publication` = "2016-02-26 15:23:14", 
            Built = "R 3.5.1; ; 2018-07-29 10:44:51 UTC; unix", 
            RemoteType = "cran", RemoteSha = "0.2.0", RemoteRepos = "c(CRAN = \"https://cloud.r-project.org\")", 
            RemotePkgType = "source"), class = "packageDescription", file = "/home/denial/R/x86_64-pc-linux-gnu-library/3.5/gtable/Meta/package.rds"), 
        lattice = structure(list(Package = "lattice", Version = "0.20-38", 
            Date = "2018-11-01", Priority = "recommended", Title = "Trellis Graphics for R", 
            Author = "Deepayan Sarkar <deepayan.sarkar@r-project.org>", 
            Maintainer = "Deepayan Sarkar <deepayan.sarkar@r-project.org>", 
            Description = "A powerful and elegant high-level data visualization\n  system inspired by Trellis graphics, with an emphasis on\n  multivariate data. Lattice is sufficient for typical graphics needs,\n  and is also flexible enough to handle most nonstandard requirements.\n  See ?Lattice for an introduction.", 
            Depends = "R (>= 3.0.0)", Suggests = "KernSmooth, MASS, latticeExtra", 
            Imports = "grid, grDevices, graphics, stats, utils", 
            Enhances = "chron", LazyLoad = "yes", LazyData = "yes", 
            License = "GPL (>= 2)", URL = "http://lattice.r-forge.r-project.org/", 
            BugReports = "https://github.com/deepayan/lattice/issues", 
            NeedsCompilation = "yes", Packaged = "2018-11-04 11:39:05 UTC; deepayan", 
            Repository = "CRAN", `Date/Publication` = "2018-11-04 12:50:03 UTC", 
            Built = "R 3.5.1; x86_64-pc-linux-gnu; 2018-11-27 16:48:44 UTC; unix"), class = "packageDescription", file = "/home/denial/R/x86_64-pc-linux-gnu-library/3.5/lattice/Meta/package.rds"), 
        pkgconfig = structure(list(Package = "pkgconfig", Title = "Private Configuration for 'R' Packages", 
            Version = "2.0.2", Author = "Gábor Csárdi", Maintainer = "Gábor Csárdi <csardi.gabor@gmail.com>", 
            Description = "Set configuration options on a per-package basis.\n    Options set by a given package only apply to that package,\n    other packages are unaffected.", 
            License = "MIT + file LICENSE", LazyData = "true", 
            Imports = "utils", Suggests = "covr, testthat, disposables (>= 1.0.3)", 
            URL = "https://github.com/r-lib/pkgconfig#readme", 
            BugReports = "https://github.com/r-lib/pkgconfig/issues", 
            Encoding = "UTF-8", NeedsCompilation = "no", Packaged = "2018-08-16 08:36:36 UTC; gaborcsardi", 
            Repository = "CRAN", `Date/Publication` = "2018-08-16 09:10:03 UTC", 
            Built = "R 3.5.1; ; 2018-12-03 20:32:47 UTC; unix", 
            RemoteType = "cran", RemoteSha = "2.0.2", RemoteRepos = "c(CRAN = \"https://cloud.r-project.org\")", 
            RemotePkgType = "source"), class = "packageDescription", file = "/home/denial/R/x86_64-pc-linux-gnu-library/3.5/pkgconfig/Meta/package.rds"), 
        rlang = structure(list(Package = "rlang", Version = "0.3.0.1", 
            Title = "Functions for Base Types and Core R and 'Tidyverse' Features", 
            Description = "A toolbox for working with base types, core R features\n  like the condition system, and core 'Tidyverse' features like tidy\n  evaluation.", 
            `Authors@R` = "c(\n    person(\"Lionel\", \"Henry\", ,\"lionel@rstudio.com\", c(\"aut\", \"cre\")),\n    person(\"Hadley\", \"Wickham\", ,\"hadley@rstudio.com\", \"aut\"),\n    person(\"RStudio\", role = \"cph\")\n    )", 
            License = "GPL-3", LazyData = "true", ByteCompile = "true", 
            Biarch = "true", Depends = "R (>= 3.1.0)", Suggests = "crayon, magrittr, methods, pillar, testthat (>= 2.0.0), covr", 
            Encoding = "UTF-8", RoxygenNote = "6.1.0.9000", URL = "http://rlang.tidyverse.org, https://github.com/r-lib/rlang", 
            BugReports = "https://github.com/r-lib/rlang/issues", 
            NeedsCompilation = "yes", Packaged = "2018-10-25 07:46:00 UTC; ripley", 
            Author = "Lionel Henry [aut, cre],\n  Hadley Wickham [aut],\n  RStudio [cph]", 
            Maintainer = "Lionel Henry <lionel@rstudio.com>", 
            Repository = "CRAN", `Date/Publication` = "2018-10-25 08:24:20 UTC", 
            Built = "R 3.5.1; x86_64-pc-linux-gnu; 2018-11-16 15:17:35 UTC; unix", 
            RemoteType = "cran", RemoteSha = "0.3.0.1", RemoteRepos = "c(CRAN = \"https://cloud.r-project.org\")", 
            RemotePkgType = "source"), class = "packageDescription", file = "/home/denial/R/x86_64-pc-linux-gnu-library/3.5/rlang/Meta/package.rds"), 
        cli = structure(list(Package = "cli", Title = "Helpers for Developing Command Line Interfaces", 
            Version = "1.0.0", `Authors@R` = "c(\n    person(\"Gábor\", \"Csárdi\", , \"csardi.gabor@gmail.com\", c(\"aut\", \"cre\")),\n    person(\"Hadley\", \"Wickham\", role = c(\"ctb\")),\n    person(\"Kirill\", \"Müller\", role = c(\"ctb\"))\n    )", 
            Description = "A suite of tools designed to build attractive command line\n    interfaces ('CLIs'). Includes tools for drawing rules, boxes, trees, and\n    'Unicode' symbols with 'ASCII' alternatives.", 
            License = "MIT + file LICENSE", LazyData = "true", 
            URL = "https://github.com/r-lib/cli#readme", BugReports = "https://github.com/r-lib/cli/issues", 
            RoxygenNote = "6.0.1.9000", Depends = "R (>= 2.10)", 
            Imports = "assertthat, crayon, methods", Suggests = "covr, mockery, testthat, withr", 
            Encoding = "UTF-8", NeedsCompilation = "no", Packaged = "2017-11-03 20:31:55 UTC; gaborcsardi", 
            Author = "Gábor Csárdi [aut, cre],\n  Hadley Wickham [ctb],\n  Kirill Müller [ctb]", 
            Maintainer = "Gábor Csárdi <csardi.gabor@gmail.com>", 
            Repository = "CRAN", `Date/Publication` = "2017-11-05 12:38:47 UTC", 
            Built = "R 3.5.1; ; 2018-07-29 10:45:59 UTC; unix", 
            RemoteType = "cran", RemoteSha = "1.0.0", RemoteRepos = "c(CRAN = \"https://cloud.r-project.org\")", 
            RemotePkgType = "source"), class = "packageDescription", file = "/home/denial/R/x86_64-pc-linux-gnu-library/3.5/cli/Meta/package.rds"), 
        rstudioapi = structure(list(Package = "rstudioapi", Title = "Safely Access the RStudio API", 
            Description = "Access the RStudio API (if available) and provide informative error\n    messages when it's not.", 
            Version = "0.7", `Authors@R` = "c(\n    person(\"JJ\", \"Allaire\", role = c(\"aut\", \"cre\"), email = \"jj@rstudio.com\"),\n    person(\"Hadley\", \"Wickham\", role = c(\"aut\"), email = \"hadley@rstudio.com\"),\n    person(\"Kevin\", \"Ushey\", role = c(\"aut\"), email = \"kevin@rstudio.com\"),\n    person(\"Gary\", \"Ritchie\", role = c(\"aut\"), email = \"gary@rstudio.com\"),\n    person(family = \"RStudio\", role = \"cph\")\n    )", 
            Maintainer = "JJ Allaire <jj@rstudio.com>", License = "MIT + file LICENSE", 
            URL = "https://github.com/rstudio/rstudioapi", BugReports = "https://github.com/rstudio/rstudioapi/issues", 
            RoxygenNote = "6.0.1", Suggests = "testthat, knitr, rmarkdown", 
            VignetteBuilder = "knitr", NeedsCompilation = "no", 
            Packaged = "2017-09-07 17:48:48 UTC; kevin", Author = "JJ Allaire [aut, cre],\n  Hadley Wickham [aut],\n  Kevin Ushey [aut],\n  Gary Ritchie [aut],\n  RStudio [cph]", 
            Repository = "CRAN", `Date/Publication` = "2017-09-07 21:41:46 UTC", 
            Built = "R 3.5.1; ; 2018-07-29 10:38:50 UTC; unix"), class = "packageDescription", file = "/home/denial/R/x86_64-pc-linux-gnu-library/3.5/rstudioapi/Meta/package.rds"), 
        yaml = structure(list(Package = "yaml", Type = "Package", 
            Title = "Methods to Convert R Data to YAML and Back", 
            Date = "2018-07-20", Version = "2.2.0", Suggests = "RUnit", 
            Author = "Jeremy Stephens [aut, cre], Kirill Simonov [aut], Yihui Xie [ctb],\n  Zhuoer Dong [ctb], Hadley Wickham [ctb], Jeffrey Horner [ctb], reikoch [ctb],\n  Will Beasley [ctb], Brendan O'Connor [ctb], Gregory R. Warnes [ctb]", 
            Maintainer = "Jeremy Stephens <jeremy.f.stephens@vumc.org>", 
            License = "BSD_3_clause + file LICENSE", Description = "Implements the 'libyaml' 'YAML' 1.1 parser and emitter\n  (<http://pyyaml.org/wiki/LibYAML>) for R.", 
            URL = "https://github.com/viking/r-yaml/", BugReports = "https://github.com/viking/r-yaml/issues", 
            NeedsCompilation = "yes", Packaged = "2018-07-24 19:09:41 UTC; stephej1", 
            Repository = "CRAN", `Date/Publication` = "2018-07-25 15:40:03 UTC", 
            Built = "R 3.5.1; x86_64-pc-linux-gnu; 2018-07-29 10:53:45 UTC; unix", 
            RemoteType = "cran", RemoteSha = "2.2.0", RemoteRepos = "c(CRAN = \"https://cloud.r-project.org\")", 
            RemotePkgType = "source"), class = "packageDescription", file = "/home/denial/R/x86_64-pc-linux-gnu-library/3.5/yaml/Meta/package.rds"), 
        haven = structure(list(Package = "haven", Title = "Import and Export 'SPSS', 'Stata' and 'SAS' Files", 
            Version = "1.1.2", `Authors@R` = "c(\n    person(\"Hadley\", \"Wickham\", , \"hadley@rstudio.com\", role = c(\"aut\", \"cre\")),\n    person(\"Evan\", \"Miller\", \n      role = c(\"aut\", \"cph\"),\n      comment = \"Author of included ReadStat code\"\n    ),\n    person(\"RStudio\", role = c(\"cph\", \"fnd\"))\n  )", 
            Description = "Import foreign statistical formats into R via the embedded\n    'ReadStat' C library, <https://github.com/WizardMac/ReadStat>.", 
            License = "MIT + file LICENSE", URL = "http://haven.tidyverse.org, https://github.com/tidyverse/haven,\nhttps://github.com/WizardMac/ReadStat", 
            BugReports = "https://github.com/tidyverse/haven/issues", 
            Depends = "R (>= 3.1)", Imports = "forcats (>= 0.2.0), hms, Rcpp (>= 0.11.4), readr (>= 0.1.0),\ntibble", 
            Suggests = "covr, fs, knitr, rmarkdown, testthat", 
            LinkingTo = "Rcpp", VignetteBuilder = "knitr", Encoding = "UTF-8", 
            LazyData = "true", RoxygenNote = "6.0.1", SystemRequirements = "GNU make", 
            NeedsCompilation = "yes", Packaged = "2018-06-27 12:37:05 UTC; hadley", 
            Author = "Hadley Wickham [aut, cre],\n  Evan Miller [aut, cph] (Author of included ReadStat code),\n  RStudio [cph, fnd]", 
            Maintainer = "Hadley Wickham <hadley@rstudio.com>", 
            Repository = "CRAN", `Date/Publication` = "2018-06-27 14:08:25 UTC", 
            Built = "R 3.5.1; x86_64-pc-linux-gnu; 2018-07-29 10:57:00 UTC; unix", 
            RemoteType = "cran", RemoteSha = "1.1.2", RemoteRepos = "c(CRAN = \"https://cloud.r-project.org\")", 
            RemotePkgType = "source"), class = "packageDescription", file = "/home/denial/R/x86_64-pc-linux-gnu-library/3.5/haven/Meta/package.rds"), 
        bindrcpp = structure(list(Package = "bindrcpp", Title = "An 'Rcpp' Interface to Active Bindings", 
            Version = "0.2.2", Date = "2018-03-29", `Authors@R` = "c(\n    person(\"Kirill\", \"M\\u00fcller\", role = c(\"aut\", \"cre\"), email = \"krlmlr+r@mailbox.org\", comment = c(ORCID = \"0000-0002-1416-3412\")),\n    person(\"RStudio\", role = \"cph\")\n    )", 
            Description = "Provides an easy way to fill an environment with active bindings\n    that call a C++ function.", 
            License = "MIT + file LICENSE", URL = "https://github.com/krlmlr/bindrcpp,\nhttps://krlmlr.github.io/bindrcpp", 
            BugReports = "https://github.com/krlmlr/bindrcpp/issues", 
            Imports = "bindr (>= 0.1.1), Rcpp (>= 0.12.16)", 
            Suggests = "testthat", LinkingTo = "plogr, Rcpp", 
            Encoding = "UTF-8", LazyData = "true", RoxygenNote = "6.0.1.9000", 
            NeedsCompilation = "yes", Packaged = "2018-03-29 13:33:00 UTC; muelleki", 
            Author = "Kirill Müller [aut, cre] (<https://orcid.org/0000-0002-1416-3412>),\n  RStudio [cph]", 
            Maintainer = "Kirill Müller <krlmlr+r@mailbox.org>", 
            Repository = "CRAN", `Date/Publication` = "2018-03-29 14:09:09 UTC", 
            Built = "R 3.5.1; x86_64-pc-linux-gnu; 2018-07-29 10:47:03 UTC; unix", 
            RemoteType = "cran", RemoteSha = "0.2.2", RemoteRepos = "c(CRAN = \"https://cloud.r-project.org\")", 
            RemotePkgType = "source"), class = "packageDescription", file = "/home/denial/R/x86_64-pc-linux-gnu-library/3.5/bindrcpp/Meta/package.rds"), 
        withr = structure(list(Encoding = "UTF-8", Package = "withr", 
            Title = "Run Code 'With' Temporarily Modified Global State", 
            Version = "2.1.2", `Authors@R` = "c(\n    person(\"Jim\", \"Hester\", , \"james.f.hester@gmail.com\", role = c(\"aut\", \"cre\")),\n    person(\"Kirill\", \"Müller\", , \"krlmlr+r@mailbox.org\", role = \"aut\"),\n    person(\"Kevin\", \"Ushey\", email = \"kevinushey@gmail.com\", role = c(\"aut\")),\n    person(\"Hadley\", \"Wickham\", , \"hadley@rstudio.com\", role = \"aut\"),\n    person(\"Winston\", \"Chang\", role = \"aut\"),\n    person(\"Richard\", \"Cotton\", role = c(\"ctb\")),\n    person(\"RStudio\", role = \"cph\"))", 
            Description = "A set of functions to run code 'with' safely and temporarily\n    modified global state. Many of these functions were originally a part of the\n    'devtools' package, this provides a simple package with limited dependencies\n    to provide access to these functions.", 
            URL = "http://withr.r-lib.org, http://github.com/r-lib/withr#readme", 
            BugReports = "http://github.com/r-lib/withr/issues", 
            Depends = "R (>= 3.0.2)", License = "GPL (>= 2)", 
            LazyData = "true", Imports = "stats, graphics, grDevices", 
            Suggests = "testthat, covr, lattice, DBI, RSQLite, methods, knitr,\nrmarkdown", 
            RoxygenNote = "6.0.1", Collate = "'local_.R' 'with_.R' 'collate.R' 'connection.R' 'db.R'\n'defer.R' 'wrap.R' 'devices.R' 'dir.R' 'env.R' 'file.R'\n'libpaths.R' 'locale.R' 'makevars.R' 'namespace.R' 'options.R'\n'par.R' 'path.R' 'seed.R' 'sink.R' 'tempfile.R' 'torture.R'\n'utils.R' 'with.R'", 
            VignetteBuilder = "knitr", NeedsCompilation = "no", 
            Packaged = "2018-03-15 13:59:37 UTC; jhester", Author = "Jim Hester [aut, cre],\n  Kirill Müller [aut],\n  Kevin Ushey [aut],\n  Hadley Wickham [aut],\n  Winston Chang [aut],\n  Richard Cotton [ctb],\n  RStudio [cph]", 
            Maintainer = "Jim Hester <james.f.hester@gmail.com>", 
            Repository = "CRAN", `Date/Publication` = "2018-03-15 22:39:56 UTC", 
            Built = "R 3.5.1; ; 2018-07-29 10:39:32 UTC; unix"), class = "packageDescription", file = "/home/denial/R/x86_64-pc-linux-gnu-library/3.5/withr/Meta/package.rds"), 
        xml2 = structure(list(Package = "xml2", Version = "1.2.0", 
            Title = "Parse XML", Description = "Work with XML files using a simple, consistent interface. Built on\n    top of the 'libxml2' C library.", 
            `Authors@R` = "c(\n    person(\"Hadley\", \"Wickham\", , \"hadley@rstudio.com\", \"aut\"),\n    person(\"James\", \"Hester\", , \"james.hester@rstudio.com\", c(\"aut\", \"cre\")),\n    person(\"Jeroen\", \"Ooms\", role = \"aut\"),\n    person(\"RStudio\", role = \"cph\"),\n    person(\"R Foundation\", role = \"ctb\",\n      comment = \"Copy of R-project homepage cached as example\")\n    )", 
            URL = "https://github.com/r-lib/xml2", BugReports = "https://github.com/r-lib/xml2/issues", 
            Depends = "R (>= 3.1.0)", Imports = "Rcpp", LinkingTo = "Rcpp (>= 0.12.12)", 
            Suggests = "testthat, curl, covr, knitr, rmarkdown, magrittr, httr", 
            SystemRequirements = "libxml2: libxml2-dev (deb), libxml2-devel (rpm)", 
            License = "GPL (>= 2)", RoxygenNote = "6.0.1", VignetteBuilder = "knitr", 
            Collate = "'RcppExports.R' 'as_list.R' 'xml_parse.R' 'as_xml_document.R'\n'classes.R' 'init.R' 'paths.R' 'utils.R' 'xml_attr.R'\n'xml_children.R' 'xml_find.R' 'xml_modify.R' 'xml_name.R'\n'xml_namespaces.R' 'xml_path.R' 'xml_schema.R'\n'xml_serialize.R' 'xml_structure.R' 'xml_text.R' 'xml_type.R'\n'xml_url.R' 'xml_write.R' 'zzz.R'", 
            NeedsCompilation = "yes", Packaged = "2018-01-23 14:02:37 UTC; jhester", 
            Author = "Hadley Wickham [aut],\n  James Hester [aut, cre],\n  Jeroen Ooms [aut],\n  RStudio [cph],\n  R Foundation [ctb] (Copy of R-project homepage cached as example)", 
            Maintainer = "James Hester <james.hester@rstudio.com>", 
            Repository = "CRAN", `Date/Publication` = "2018-01-24 14:50:28 UTC", 
            Built = "R 3.5.1; x86_64-pc-linux-gnu; 2018-07-29 10:59:57 UTC; unix", 
            RemoteType = "cran", RemoteSha = "1.2.0", RemoteRepos = "c(CRAN = \"https://cloud.r-project.org\")", 
            RemotePkgType = "source"), class = "packageDescription", file = "/home/denial/R/x86_64-pc-linux-gnu-library/3.5/xml2/Meta/package.rds"), 
        httr = structure(list(Package = "httr", Version = "1.3.1", 
            Title = "Tools for Working with URLs and HTTP", Description = "Useful tools for working with HTTP organised by HTTP verbs\n    (GET(), POST(), etc). Configuration functions make it easy to control\n    additional request components (authenticate(), add_headers() and so on).", 
            `Authors@R` = "c(\n    person(\"Hadley\", \"Wickham\", , \"hadley@rstudio.com\", role = c(\"aut\", \"cre\")),\n    person(\"RStudio\", role = \"cph\")\n    )", 
            Depends = "R (>= 3.0.0)", Imports = "jsonlite, mime, curl (>= 0.9.1), openssl (>= 0.8), R6", 
            Suggests = "httpuv, jpeg, knitr, png, testthat (>= 0.8.0), readr, xml2,\nrmarkdown, covr", 
            VignetteBuilder = "knitr", License = "MIT + file LICENSE", 
            RoxygenNote = "6.0.1", URL = "https://github.com/r-lib/httr", 
            BugReports = "https://github.com/r-lib/httr/issues", 
            NeedsCompilation = "no", Packaged = "2017-08-18 17:47:58 UTC; hadley", 
            Author = "Hadley Wickham [aut, cre],\n  RStudio [cph]", 
            Maintainer = "Hadley Wickham <hadley@rstudio.com>", 
            Repository = "CRAN", `Date/Publication` = "2017-08-20 14:44:14 UTC", 
            Built = "R 3.5.1; ; 2018-07-29 10:39:33 UTC; unix"), class = "packageDescription", file = "/home/denial/R/x86_64-pc-linux-gnu-library/3.5/httr/Meta/package.rds"), 
        hms = structure(list(Package = "hms", Title = "Pretty Time of Day", 
            Date = "2018-03-10", Version = "0.4.2", `Authors@R` = "c(\n    person(\"Kirill\", \"Müller\", role = c(\"aut\", \"cre\"), email = \"krlmlr+r@mailbox.org\"),\n    person(\"The R Consortium\", role = \"fnd\")\n    )", 
            Description = "Implements an S3 class for storing and formatting time-of-day\n    values, based on the 'difftime' class.", 
            Imports = "methods, pkgconfig, rlang", Suggests = "crayon, lubridate, pillar (>= 1.1.0), testthat", 
            License = "GPL-3", Encoding = "UTF-8", LazyData = "true", 
            URL = "https://github.com/tidyverse/hms", BugReports = "https://github.com/tidyverse/hms/issues", 
            RoxygenNote = "6.0.1.9000", NeedsCompilation = "no", 
            Packaged = "2018-03-10 15:21:11 UTC; muelleki", Author = "Kirill Müller [aut, cre],\n  The R Consortium [fnd]", 
            Maintainer = "Kirill Müller <krlmlr+r@mailbox.org>", 
            Repository = "CRAN", `Date/Publication` = "2018-03-10 21:33:37 UTC", 
            Built = "R 3.5.1; ; 2018-07-29 10:54:47 UTC; unix", 
            RemoteType = "cran", RemoteSha = "0.4.2", RemoteRepos = "c(CRAN = \"https://cloud.r-project.org\")", 
            RemotePkgType = "source"), class = "packageDescription", file = "/home/denial/R/x86_64-pc-linux-gnu-library/3.5/hms/Meta/package.rds"), 
        grid = structure(list(Package = "grid", Version = "3.5.1", 
            Priority = "base", Title = "The Grid Graphics Package", 
            Author = "Paul Murrell <paul@stat.auckland.ac.nz>", 
            Maintainer = "R Core Team <R-core@r-project.org>", 
            Description = "A rewrite of the graphics layout capabilities, plus some\n  support for interaction.", 
            Imports = "grDevices, utils", Suggests = "lattice", 
            License = "Part of R 3.5.1", NeedsCompilation = "yes", 
            Built = "R 3.5.1; x86_64-pc-linux-gnu; 2018-11-19 19:06:43 UTC; unix"), class = "packageDescription", file = "/usr/lib/R/library/grid/Meta/package.rds"), 
        tidyselect = structure(list(Package = "tidyselect", Title = "Select from a Set of Strings", 
            Version = "0.2.5", `Authors@R` = "c(\n    person(\"Lionel\", \"Henry\", ,\"lionel@rstudio.com\", c(\"aut\", \"cre\")),\n    person(\"Hadley\", \"Wickham\", ,\"hadley@rstudio.com\", \"aut\"),\n    person(\"RStudio\", role = \"cph\")\n    )", 
            Description = "A backend for the selecting functions of the 'tidyverse'.\n    It makes it easy to implement select-like functions in your own\n    packages in a way that is consistent with other 'tidyverse'\n    interfaces for selection.", 
            Depends = "R (>= 3.1)", Imports = "glue (>= 1.3.0), purrr, rlang (>= 0.2.2), Rcpp (>= 0.12.0)", 
            Suggests = "covr, dplyr, testthat", LinkingTo = "Rcpp (>= 0.12.0),", 
            License = "GPL-3", Encoding = "UTF-8", LazyData = "true", 
            ByteCompile = "true", RoxygenNote = "6.1.0", NeedsCompilation = "yes", 
            Packaged = "2018-10-11 12:25:22 UTC; lionel", Author = "Lionel Henry [aut, cre],\n  Hadley Wickham [aut],\n  RStudio [cph]", 
            Maintainer = "Lionel Henry <lionel@rstudio.com>", 
            Repository = "CRAN", `Date/Publication` = "2018-10-11 13:00:03 UTC", 
            Built = "R 3.5.1; x86_64-pc-linux-gnu; 2018-12-03 20:32:50 UTC; unix", 
            RemoteType = "cran", RemoteSha = "0.2.5", RemoteRepos = "c(CRAN = \"https://cloud.r-project.org\")", 
            RemotePkgType = "source"), class = "packageDescription", file = "/home/denial/R/x86_64-pc-linux-gnu-library/3.5/tidyselect/Meta/package.rds"), 
        glue = structure(list(Package = "glue", Title = "Interpreted String Literals", 
            Version = "1.3.0", `Authors@R` = "person(\"Jim\", \"Hester\", email = \"james.f.hester@gmail.com\", role = c(\"aut\", \"cre\"))", 
            Description = "An implementation of interpreted string literals, inspired by\n  Python's Literal String Interpolation <https://www.python.org/dev/peps/pep-0498/> and Docstrings\n  <https://www.python.org/dev/peps/pep-0257/> and Julia's Triple-Quoted String Literals\n  <https://docs.julialang.org/en/stable/manual/strings/#triple-quoted-string-literals>.", 
            Depends = "R (>= 3.1)", Imports = "methods", Suggests = "testthat, covr, magrittr, crayon, knitr, rmarkdown, DBI,\nRSQLite, R.utils, forcats, microbenchmark, rprintf, stringr,\nggplot2, dplyr, withr", 
            License = "MIT + file LICENSE", Encoding = "UTF-8", 
            LazyData = "true", RoxygenNote = "6.0.1", URL = "https://github.com/tidyverse/glue", 
            BugReports = "https://github.com/tidyverse/glue/issues", 
            VignetteBuilder = "knitr", ByteCompile = "true", 
            NeedsCompilation = "yes", Packaged = "2018-07-17 14:19:58 UTC; jhester", 
            Author = "Jim Hester [aut, cre]", Maintainer = "Jim Hester <james.f.hester@gmail.com>", 
            Repository = "CRAN", `Date/Publication` = "2018-07-17 19:10:02 UTC", 
            Built = "R 3.5.1; x86_64-pc-linux-gnu; 2018-07-29 10:42:02 UTC; unix", 
            RemoteType = "cran", RemoteSha = "1.3.0", RemoteRepos = "c(CRAN = \"https://cloud.r-project.org\")", 
            RemotePkgType = "source"), class = "packageDescription", file = "/home/denial/R/x86_64-pc-linux-gnu-library/3.5/glue/Meta/package.rds"), 
        R6 = structure(list(Package = "R6", Title = "Classes with Reference Semantics", 
            Version = "2.3.0", `Authors@R` = "person(\"Winston\", \"Chang\", role = c(\"aut\", \"cre\"), email = \"winston@stdout.org\")", 
            Description = "Creates classes with reference semantics, similar to R's built-in\n    reference classes. Compared to reference classes, R6 classes are simpler\n    and lighter-weight, and they are not built on S4 classes so they do not\n    require the methods package. These classes allow public and private\n    members, and they support inheritance, even when the classes are defined in\n    different packages.", 
            Depends = "R (>= 3.0)", Suggests = "knitr, microbenchmark, pryr, testthat, ggplot2, scales", 
            License = "MIT + file LICENSE", URL = "https://github.com/r-lib/R6/", 
            LazyData = "true", BugReports = "https://github.com/r-lib/R6/issues", 
            RoxygenNote = "6.1.0.9000", NeedsCompilation = "no", 
            Packaged = "2018-10-04 14:48:18 UTC; winston", Author = "Winston Chang [aut, cre]", 
            Maintainer = "Winston Chang <winston@stdout.org>", 
            Repository = "CRAN", `Date/Publication` = "2018-10-04 15:30:03 UTC", 
            Built = "R 3.5.1; ; 2018-11-16 15:17:45 UTC; unix", 
            RemoteType = "cran", RemoteSha = "2.3.0", RemoteRepos = "c(CRAN = \"https://cloud.r-project.org\")", 
            RemotePkgType = "source"), class = "packageDescription", file = "/home/denial/R/x86_64-pc-linux-gnu-library/3.5/R6/Meta/package.rds"), 
        readxl = structure(list(Package = "readxl", Title = "Read Excel Files", 
            Version = "1.1.0", `Authors@R` = "c(\n    person(\"Hadley\", \"Wickham\", , \"hadley@rstudio.com\", role = c(\"aut\"), \n      comment = c(ORCID = \"0000-0003-4757-117X\")\n    ),\n    person(\"Jennifer\", \"Bryan\", , \"jenny@rstudio.com\", role = c(\"aut\", \"cre\"),\n      comment = c(ORCID = \"0000-0002-6983-2759\")\n    ),\n    person(\"RStudio\", role = c(\"cph\", \"fnd\"), comment = \"Copyright holder of\n      all R code and all C/C++ code without explicit copyright attribution\"),\n    person(\"Marcin\", \"Kalicinski\", role = c(\"ctb\", \"cph\"), comment = \"Author of included RapidXML code\"),\n    person(\"Komarov Valery\", role = c(\"ctb\", \"cph\"), comment = \"Author of included libxls code\"),\n    person(\"Christophe Leitienne\", role = c(\"ctb\", \"cph\"), comment = \"Author of included libxls code\"),\n    person(\"Bob Colbert\", role = c(\"ctb\", \"cph\"), comment = \"Author of included libxls code\"),\n    person(\"David Hoerl\", role = c(\"ctb\", \"cph\"), comment = \"Author of included libxls code\"),\n    person(\"Evan Miller\", role = c(\"ctb\", \"cph\"), comment = \"Author of included libxls code\")\n    )", 
            Description = "Import excel files into R. Supports '.xls' via the embedded\n    'libxls' C library <https://github.com/evanmiller/libxls> and '.xlsx' via\n    the embedded 'RapidXML' C++ library <https://rapidxml.sourceforge.net>.\n    Works on Windows, Mac and Linux without external dependencies.", 
            License = "GPL-3", LazyData = "true", LinkingTo = "Rcpp", 
            Imports = "cellranger, Rcpp (>= 0.12.12), tibble (>= 1.1)", 
            Suggests = "covr, knitr, rmarkdown, rprojroot (>= 1.1), testthat", 
            URL = "http://readxl.tidyverse.org, https://github.com/tidyverse/readxl", 
            BugReports = "https://github.com/tidyverse/readxl/issues", 
            VignetteBuilder = "knitr", RoxygenNote = "6.0.1.9000", 
            Encoding = "UTF-8", NeedsCompilation = "yes", Packaged = "2018-04-19 17:27:26 UTC; jenny", 
            Author = "Hadley Wickham [aut] (<https://orcid.org/0000-0003-4757-117X>),\n  Jennifer Bryan [aut, cre] (<https://orcid.org/0000-0002-6983-2759>),\n  RStudio [cph, fnd] (Copyright holder of all R code and all C/C++ code\n    without explicit copyright attribution),\n  Marcin Kalicinski [ctb, cph] (Author of included RapidXML code),\n  Komarov Valery [ctb, cph] (Author of included libxls code),\n  Christophe Leitienne [ctb, cph] (Author of included libxls code),\n  Bob Colbert [ctb, cph] (Author of included libxls code),\n  David Hoerl [ctb, cph] (Author of included libxls code),\n  Evan Miller [ctb, cph] (Author of included libxls code)", 
            Maintainer = "Jennifer Bryan <jenny@rstudio.com>", 
            Repository = "CRAN", `Date/Publication` = "2018-04-20 03:53:22 UTC", 
            Built = "R 3.5.1; x86_64-pc-linux-gnu; 2018-07-29 10:57:58 UTC; unix", 
            RemoteType = "cran", RemoteSha = "1.1.0", RemoteRepos = "c(CRAN = \"https://cloud.r-project.org\")", 
            RemotePkgType = "source"), class = "packageDescription", file = "/home/denial/R/x86_64-pc-linux-gnu-library/3.5/readxl/Meta/package.rds"), 
        modelr = structure(list(Package = "modelr", Title = "Modelling Functions that Work with the Pipe", 
            Version = "0.1.2", `Authors@R` = "c(\n    person(\"Hadley\", \"Wickham\", , \"hadley@rstudio.com\", role = c(\"aut\", \"cre\")),\n    person(\"RStudio\", role = \"cph\")\n  )", 
            Description = "Functions for modelling that help you seamlessly integrate\n    modelling into a pipeline of data manipulation and visualisation.", 
            License = "GPL-3", URL = "https://modelr.tidyverse.org, https://github.com/hadley/modelr", 
            BugReports = "https://github.com/hadley/modelr/issues", 
            Depends = "R (>= 3.1)", Imports = "broom, dplyr, magrittr, purrr (>= 0.2.2), tibble, tidyr (>=\n0.8.0), rlang (>= 0.2.0)", 
            Suggests = "compiler, covr, ggplot2, testthat", LazyData = "true", 
            RoxygenNote = "6.0.1.9000", NeedsCompilation = "no", 
            Packaged = "2018-05-10 22:54:13 UTC; hadley", Author = "Hadley Wickham [aut, cre],\n  RStudio [cph]", 
            Maintainer = "Hadley Wickham <hadley@rstudio.com>", 
            Repository = "CRAN", `Date/Publication` = "2018-05-11 03:23:27 UTC", 
            Built = "R 3.5.1; ; 2018-07-29 10:57:47 UTC; unix", 
            RemoteType = "cran", RemoteSha = "0.1.2", RemoteRepos = "c(CRAN = \"https://cloud.r-project.org\")", 
            RemotePkgType = "source"), class = "packageDescription", file = "/home/denial/R/x86_64-pc-linux-gnu-library/3.5/modelr/Meta/package.rds"), 
        magrittr = structure(list(Package = "magrittr", Type = "Package", 
            Title = "A Forward-Pipe Operator for R", Version = "1.5", 
            Author = "Stefan Milton Bache <stefan@stefanbache.dk> and\n    Hadley Wickham <h.wickham@gmail.com>", 
            Maintainer = "Stefan Milton Bache <stefan@stefanbache.dk>", 
            Description = "Provides a mechanism for chaining commands with a\n    new forward-pipe operator, %>%. This operator will forward a\n    value, or the result of an expression, into the next function\n    call/expression. There is flexible support for the type\n    of right-hand side expressions. For more information, see\n    package vignette.\n    To quote Rene Magritte, \"Ceci n'est pas un pipe.\"", 
            Suggests = "testthat, knitr", VignetteBuilder = "knitr", 
            License = "MIT + file LICENSE", ByteCompile = "Yes", 
            Packaged = "2014-11-22 08:50:53 UTC; shb", NeedsCompilation = "no", 
            Repository = "CRAN", `Date/Publication` = "2014-11-22 19:15:57", 
            Built = "R 3.5.1; ; 2018-07-29 10:42:04 UTC; unix", 
            RemoteType = "cran", RemoteSha = "1.5", RemoteRepos = "c(CRAN = \"https://cloud.r-project.org\")", 
            RemotePkgType = "source"), class = "packageDescription", file = "/home/denial/R/x86_64-pc-linux-gnu-library/3.5/magrittr/Meta/package.rds"), 
        backports = structure(list(Package = "backports", Type = "Package", 
            Title = "Reimplementations of Functions Introduced Since R-3.0.0", 
            Version = "1.1.2", `Authors@R` = "c(person(\"Michel\", \"Lang\", NULL, \"michellang@gmail.com\",\n      role = c(\"cre\", \"aut\"), comment = c(ORCID = \"0000-0001-9754-0393\")))", 
            Maintainer = "Michel Lang <michellang@gmail.com>", 
            Description = "Implementations of functions which have been introduced in\n    R since version 3.0.0. The backports are conditionally exported which\n    results in R resolving the function names to the version shipped with R (if\n    available) and uses the implemented backports as fallback. This way package\n    developers can make use of the new functions without worrying about the\n    minimum required R version.", 
            URL = "https://github.com/mllg/backports", BugReports = "https://github.com/mllg/backports/issues", 
            License = "GPL-2", NeedsCompilation = "yes", ByteCompile = "yes", 
            Depends = "R (>= 3.0.0)", Imports = "utils", RoxygenNote = "6.0.1", 
            Packaged = "2017-12-13 12:28:04 UTC; michel", Author = "Michel Lang [cre, aut] (0000-0001-9754-0393)", 
            Repository = "CRAN", `Date/Publication` = "2017-12-13 17:33:42 UTC", 
            Built = "R 3.5.1; x86_64-pc-linux-gnu; 2018-07-29 10:54:22 UTC; unix", 
            RemoteType = "cran", RemoteSha = "1.1.2", RemoteRepos = "c(CRAN = \"https://cloud.r-project.org\")", 
            RemotePkgType = "source"), class = "packageDescription", file = "/home/denial/R/x86_64-pc-linux-gnu-library/3.5/backports/Meta/package.rds"), 
        scales = structure(list(Package = "scales", Title = "Scale Functions for Visualization", 
            Version = "1.0.0", `Authors@R` = "c(\n    person(\"Hadley\", \"Wickham\", , \"hadley@rstudio.com\", c(\"aut\", \"cre\")),\n    person(\"RStudio\", role = \"cph\")\n    )", 
            Description = "Graphical scales map data to aesthetics, and provide\n    methods for automatically determining breaks and labels\n    for axes and legends.", 
            License = "MIT + file LICENSE", URL = "https://scales.r-lib.org, https://github.com/r-lib/scales", 
            BugReports = "https://github.com/r-lib/scales/issues", 
            Depends = "R (>= 3.1)", Imports = "labeling, munsell (>= 0.5), R6, RColorBrewer, Rcpp,\nviridisLite", 
            Suggests = "dichromat, bit64, covr, hms, testthat (>= 2.0)", 
            LinkingTo = "Rcpp", LazyLoad = "yes", RoxygenNote = "6.0.1.9000", 
            Encoding = "UTF-8", NeedsCompilation = "yes", Packaged = "2018-08-07 18:17:33 UTC; hadley", 
            Author = "Hadley Wickham [aut, cre],\n  RStudio [cph]", 
            Maintainer = "Hadley Wickham <hadley@rstudio.com>", 
            Repository = "CRAN", `Date/Publication` = "2018-08-09 10:10:03 UTC", 
            Built = "R 3.5.1; x86_64-pc-linux-gnu; 2018-11-16 15:18:15 UTC; unix", 
            RemoteType = "cran", RemoteSha = "1.0.0", RemoteRepos = "c(CRAN = \"https://cloud.r-project.org\")", 
            RemotePkgType = "source"), class = "packageDescription", file = "/home/denial/R/x86_64-pc-linux-gnu-library/3.5/scales/Meta/package.rds"), 
        rvest = structure(list(Package = "rvest", Version = "0.3.2", 
            Title = "Easily Harvest (Scrape) Web Pages", Description = "Wrappers around the 'xml2' and 'httr' packages to make it easy to\n    download, then manipulate, HTML and XML.", 
            `Authors@R` = "c(\n    person(\"Hadley\", \"Wickham\", , \"hadley@rstudio.com\", c(\"aut\", \"cre\")),\n    person(\"RStudio\", role = \"cph\")\n    )", 
            Depends = "R (>= 3.0.1), xml2", Imports = "httr (>= 0.5), selectr, magrittr", 
            Suggests = "testthat, knitr, png, stringi (>= 0.3.1), rmarkdown, covr", 
            Encoding = "UTF-8", License = "GPL-3", LazyData = "true", 
            VignetteBuilder = "knitr", RoxygenNote = "5.0.1", 
            URL = "https://github.com/hadley/rvest", BugReports = "https://github.com/hadley/rvest/issues", 
            NeedsCompilation = "no", Packaged = "2016-06-16 16:20:43 UTC; hadley", 
            Author = "Hadley Wickham [aut, cre],\n  RStudio [cph]", 
            Maintainer = "Hadley Wickham <hadley@rstudio.com>", 
            Repository = "CRAN", `Date/Publication` = "2016-06-17 08:57:12", 
            Built = "R 3.5.1; ; 2018-07-29 11:10:55 UTC; unix"), class = "packageDescription", file = "/home/denial/R/x86_64-pc-linux-gnu-library/3.5/rvest/Meta/package.rds"), 
        assertthat = structure(list(Package = "assertthat", Title = "Easy Pre and Post Assertions", 
            Version = "0.2.0", `Authors@R` = "\n  person(\"Hadley\", \"Wickham\", , \"hadley@rstudio.com\", c(\"aut\", \"cre\"))", 
            Description = "assertthat is an extension to stopifnot() that makes it\n    easy to declare the pre and post conditions that you code should\n    satisfy, while also producing friendly error messages so that your\n    users know what they've done wrong.", 
            License = "GPL-3", Imports = "tools", Suggests = "testthat", 
            Collate = "'assert-that.r' 'on-failure.r' 'assertions-file.r'\n'assertions-scalar.R' 'assertions.r' 'base.r'\n'base-comparison.r' 'base-is.r' 'base-logical.r' 'base-misc.r'\n'utils.r' 'validate-that.R'", 
            RoxygenNote = "6.0.1", NeedsCompilation = "no", Packaged = "2017-04-10 19:00:43 UTC; hadley", 
            Author = "Hadley Wickham [aut, cre]", Maintainer = "Hadley Wickham <hadley@rstudio.com>", 
            Repository = "CRAN", `Date/Publication` = "2017-04-11 21:28:45 UTC", 
            Built = "R 3.5.1; ; 2018-07-29 10:45:55 UTC; unix", 
            RemoteType = "cran", RemoteSha = "0.2.0", RemoteRepos = "c(CRAN = \"https://cloud.r-project.org\")", 
            RemotePkgType = "source"), class = "packageDescription", file = "/home/denial/R/x86_64-pc-linux-gnu-library/3.5/assertthat/Meta/package.rds"), 
        colorspace = structure(list(Package = "colorspace", Version = "1.3-2", 
            Date = "2016-12-14", Title = "Color Space Manipulation", 
            `Authors@R` = "c(person(given = \"Ross\", family = \"Ihaka\", role = \"aut\", email = \"ihaka@stat.auckland.ac.nz\"),\n             person(given = \"Paul\", family = \"Murrell\", role = \"aut\", email = \"paul@stat.auckland.ac.nz\"),\n             person(given = \"Kurt\", family = \"Hornik\", role = \"aut\", email = \"Kurt.Hornik@R-project.org\"),\n             person(given = c(\"Jason\", \"C.\"), family = \"Fisher\", role = \"aut\", email = \"jfisher@usgs.gov\"),\n             person(given = \"Reto\", family = \"Stauffer\", role = \"aut\", email = \"Reto.Stauffer@uibk.ac.at\"),\n             person(given = \"Achim\", family = \"Zeileis\", role = c(\"aut\", \"cre\"), email = \"Achim.Zeileis@R-project.org\"))", 
            Description = "Carries out mapping between assorted color spaces including\n             RGB, HSV, HLS, CIEXYZ, CIELUV, HCL (polar CIELUV),\n\t     CIELAB and polar CIELAB. Qualitative, sequential, and\n\t     diverging color palettes based on HCL colors are provided\n\t     along with an interactive palette picker (with either a Tcl/Tk\n\t     or a shiny GUI).", 
            Depends = "R (>= 2.13.0), methods", Imports = "graphics, grDevices", 
            Suggests = "datasets, stats, utils, KernSmooth, MASS, kernlab, mvtnorm,\nvcd, dichromat, tcltk, shiny, shinyjs", 
            License = "BSD_3_clause + file LICENSE", URL = "https://hclwizard.org/", 
            LazyData = "yes", NeedsCompilation = "yes", Packaged = "2016-12-14 22:11:46 UTC; zeileis", 
            Author = "Ross Ihaka [aut],\n  Paul Murrell [aut],\n  Kurt Hornik [aut],\n  Jason C. Fisher [aut],\n  Reto Stauffer [aut],\n  Achim Zeileis [aut, cre]", 
            Maintainer = "Achim Zeileis <Achim.Zeileis@R-project.org>", 
            Repository = "CRAN", `Date/Publication` = "2016-12-14 23:28:25", 
            Built = "R 3.5.1; x86_64-pc-linux-gnu; 2018-07-29 10:45:32 UTC; unix", 
            RemoteType = "cran", RemoteSha = "1.3-2", RemoteRepos = "c(CRAN = \"https://cloud.r-project.org\")", 
            RemotePkgType = "source"), class = "packageDescription", file = "/home/denial/R/x86_64-pc-linux-gnu-library/3.5/colorspace/Meta/package.rds"), 
        stringi = structure(list(Package = "stringi", Version = "1.2.4", 
            Date = "2018-07-20", Title = "Character String Processing Facilities", 
            Description = "Allows for fast, correct, consistent, portable,\n    as well as convenient character string/text processing in every locale\n    and any native encoding. Owing to the use of the 'ICU' library,\n    the package provides 'R' users with platform-independent functions\n    known to 'Java', 'Perl', 'Python', 'PHP', and 'Ruby' programmers. Available\n    features include: pattern searching (e.g., with 'Java'-like regular\n    expressions or the 'Unicode' collation algorithm), random string generation,\n    case mapping, string transliteration, concatenation,\n    Unicode normalization, date-time formatting and parsing, and many more.", 
            URL = "http://www.gagolewski.com/software/stringi/\nhttp://site.icu-project.org/ http://www.unicode.org/", 
            BugReports = "http://github.com/gagolews/stringi/issues", 
            SystemRequirements = "ICU4C (>= 52, optional)", Type = "Package", 
            Depends = "R (>= 2.14)", Imports = "tools, utils, stats", 
            Biarch = "TRUE", License = "file LICENSE", Author = "Marek Gagolewski [aut, cre], Bartek Tartanus [ctb],\n    and other contributors (stringi source code);\n    IBM and other contributors (ICU4C source code);\n    Unicode, Inc. (Unicode Character Database)", 
            Maintainer = "Marek Gagolewski <gagolews@rexamine.com>", 
            RoxygenNote = "6.0.1", NeedsCompilation = "yes", 
            Packaged = "2018-07-20 11:58:52 UTC; gagolews", License_is_FOSS = "yes", 
            Repository = "CRAN", `Date/Publication` = "2018-07-20 17:30:03 UTC", 
            Built = "R 3.5.1; x86_64-pc-linux-gnu; 2018-07-29 10:42:24 UTC; unix", 
            RemoteType = "cran", RemoteSha = "1.2.4", RemoteRepos = "c(CRAN = \"https://cloud.r-project.org\")", 
            RemotePkgType = "source"), class = "packageDescription", file = "/home/denial/R/x86_64-pc-linux-gnu-library/3.5/stringi/Meta/package.rds"), 
        lazyeval = structure(list(Package = "lazyeval", Version = "0.2.1", 
            Title = "Lazy (Non-Standard) Evaluation", Description = "An alternative approach to non-standard evaluation using\n    formulas. Provides a full implementation of LISP style 'quasiquotation',\n    making it easier to generate code with other code.", 
            `Authors@R` = "c(\n    person(\"Hadley\", \"Wickham\", ,\"hadley@rstudio.com\", c(\"aut\", \"cre\")),\n    person(\"RStudio\", role = \"cph\")\n    )", 
            License = "GPL-3", LazyData = "true", Depends = "R (>= 3.1.0)", 
            Suggests = "knitr, rmarkdown (>= 0.2.65), testthat, covr", 
            VignetteBuilder = "knitr", RoxygenNote = "6.0.1", 
            NeedsCompilation = "yes", Packaged = "2017-10-18 22:37:44 UTC; lionel", 
            Author = "Hadley Wickham [aut, cre],\n  RStudio [cph]", 
            Maintainer = "Hadley Wickham <hadley@rstudio.com>", 
            Repository = "CRAN", `Date/Publication` = "2017-10-29 22:59:36 UTC", 
            Built = "R 3.5.1; x86_64-pc-linux-gnu; 2018-07-29 10:44:54 UTC; unix", 
            RemoteType = "cran", RemoteSha = "0.2.1", RemoteRepos = "c(CRAN = \"https://cloud.r-project.org\")", 
            RemotePkgType = "source"), class = "packageDescription", file = "/home/denial/R/x86_64-pc-linux-gnu-library/3.5/lazyeval/Meta/package.rds"), 
        munsell = structure(list(Package = "munsell", Type = "Package", 
            Title = "Utilities for Using Munsell Colours", Version = "0.5.0", 
            Author = "Charlotte Wickham <cwickham@gmail.com>", 
            Maintainer = "Charlotte Wickham <cwickham@gmail.com>", 
            Description = "Provides easy access to, and manipulation of, the Munsell \n    colours. Provides a mapping between Munsell's \n    original notation (e.g. \"5R 5/10\") and hexadecimal strings suitable \n    for use directly in R graphics. Also provides utilities \n    to explore slices through the Munsell colour tree, to transform \n    Munsell colours and display colour palettes.", 
            Suggests = "ggplot2, testthat", Imports = "colorspace, methods", 
            License = "MIT + file LICENSE", URL = "https://cran.r-project.org/package=munsell,\nhttps://github.com/cwickham/munsell/", 
            RoxygenNote = "6.0.1", NeedsCompilation = "no", Packaged = "2018-06-11 23:15:15 UTC; wickhamc", 
            Repository = "CRAN", `Date/Publication` = "2018-06-12 04:29:06 UTC", 
            Built = "R 3.5.1; ; 2018-07-29 10:45:36 UTC; unix", 
            RemoteType = "cran", RemoteSha = "0.5.0", RemoteRepos = "c(CRAN = \"https://cloud.r-project.org\")", 
            RemotePkgType = "source"), class = "packageDescription", file = "/home/denial/R/x86_64-pc-linux-gnu-library/3.5/munsell/Meta/package.rds"), 
        broom = structure(list(Type = "Package", Package = "broom", 
            Title = "Convert Statistical Analysis Objects into Tidy Tibbles", 
            Version = "0.5.0", `Authors@R` = "c(\n    person(\"David\", \"Robinson\", email = \"admiral.david@gmail.com\", role = c(\"aut\", \"cre\")),\n    person(\"Alex\", \"Hayes\", email = \"alexpghayes@gmail.com\", role = \"aut\"),\n    person(\"Matthieu\", \"Gomez\", email = \"mattg@princeton.edu\", role = \"ctb\"),\n    person(\"Boris\", \"Demeshev\", email = \"boris.demeshev@gmail.com\", role = \"ctb\"),\n    person(\"Dieter\", \"Menne\", email = \"dieter.menne@menne-biomed.de\", role = \"ctb\"),\n    person(\"Benjamin\", \"Nutter\", email = \"nutter@battelle.org\", role = \"ctb\"),\n    person(\"Luke\", \"Johnston\", email = \"luke.johnston@mail.utoronto.ca\", role = \"ctb\"),\n    person(\"Ben\", \"Bolker\", email = \"bolker@mcmaster.ca\", role = \"ctb\"),\n    person(\"Francois\", \"Briatte\", email = \"f.briatte@gmail.com\", role = \"ctb\"),\n    person(\"Jeffrey\", \"Arnold\", email = \"jeffrey.arnold@gmail.com\", role = \"ctb\"),\n    person(\"Jonah\", \"Gabry\", email = \"jsg2201@columbia.edu\", role = \"ctb\"),\n    person(\"Luciano\", \"Selzer\", email = \"luciano.selzer@gmail.com\", role = \"ctb\"),\n    person(\"Gavin\", \"Simpson\", email = \"ucfagls@gmail.com\", role = \"ctb\"),\n    person(\"Jens\", \"Preussner\", email = \" jens.preussner@mpi-bn.mpg.de\", role = \"ctb\"),\n    person(\"Jay\", \"Hesselberth\", email = \"jay.hesselberth@gmail.com\", role = \"ctb\"),\n    person(\"Hadley\", \"Wickham\", email = \"hadley@rstudio.com\", role = \"ctb\"),\n    person(\"Matthew\", \"Lincoln\", email = \"matthew.d.lincoln@gmail.com\", role = \"ctb\"),\n    person(\"Alessandro\", \"Gasparini\", email = \"ag475@leicester.ac.uk\", role = \"ctb\"),\n    person(\"Lukasz\", \"Komsta\", email = \"lukasz.komsta@umlub.pl\", role = \"ctb\"),\n    person(\"Frederick\", \"Novometsky\", role = \"ctb\"),\n    person(\"Wilson\", \"Freitas\", role = \"ctb\"),\n    person(\"Michelle\", \"Evans\", role = \"ctb\"),\n    person(\"Jason Cory\", \"Brunson\", email = \"cornelioid@gmail.com\", role = \"ctb\"),\n    person(\"Simon\", \"Jackson\", email = \"drsimonjackson@gmail.com\", role = \"ctb\"),\n    person(\"Ben\", \"Whalley\", email = \"ben.whalley@plymouth.ac.uk\", role = \"ctb\"),\n    person(\"Michael\", \"Kuehn\", email = \"mkuehn10@gmail.com\", role = \"ctb\"),\n    person(\"Jorge\", \"Cimentada\", email = \"cimentadaj@gmail.com\", role = \"ctb\"),\n    person(\"Erle\", \"Holgersen\", email = \"erle.holgersen@gmail.com\", role = \"ctb\"),\n    person(\"Karl\", \"Dunkle Werner\", role = \"ctb\"))", 
            Maintainer = "David Robinson <admiral.david@gmail.com>", 
            Description = "Summarizes key information about statistical objects in tidy\n    tibbles. This makes it easy to report results, create plots and consistently\n    work with large numbers of models at once. Broom provides three verbs that \n    each provide different types of information about a model. tidy()\n    summarizes information about model components such as coefficients of\n    a regression. glance() reports information about an entire model, such as\n    goodness of fit measures like AIC and BIC. augment() adds information\n    about individual observations to a dataset, such as fitted values or\n    influence measures.", 
            License = "MIT + file LICENSE", URL = "http://github.com/tidyverse/broom", 
            BugReports = "http://github.com/tidyverse/broom/issues", 
            Depends = "R (>= 3.1)", Imports = "backports, dplyr, methods, nlme, purrr, reshape2, stringr,\ntibble, tidyr", 
            Suggests = "AER, akima, AUC, bbmle, betareg, biglm, binGroup, boot, brms,\nbtergm, car, caret, coda, covr, e1071, emmeans, ergm, gam (>=\n1.15), gamlss, gamlss.data, gamlss.dist, geepack, ggplot2,\nglmnet, gmm, Hmisc, irlba, joineRML, Kendall, knitr, ks,\nLahman, lavaan, lfe, lme4, lmodel2, lmtest, lsmeans, maps,\nmaptools, MASS, Matrix, mclust, mgcv, muhaz, multcomp, network,\nnnet, orcutt (>= 2.2), ordinal, plm, plyr, poLCA, psych,\nquantreg, rgeos, rmarkdown, robust, rsample, rstan, rstanarm,\nsp, speedglm, statnet.common, survey, survival, testthat,\ntseries, xergm, zoo", 
            VignetteBuilder = "knitr", LazyData = "true", RoxygenNote = "6.0.1.9000", 
            NeedsCompilation = "no", Packaged = "2018-07-16 20:37:11 UTC; alex", 
            Author = "David Robinson [aut, cre],\n  Alex Hayes [aut],\n  Matthieu Gomez [ctb],\n  Boris Demeshev [ctb],\n  Dieter Menne [ctb],\n  Benjamin Nutter [ctb],\n  Luke Johnston [ctb],\n  Ben Bolker [ctb],\n  Francois Briatte [ctb],\n  Jeffrey Arnold [ctb],\n  Jonah Gabry [ctb],\n  Luciano Selzer [ctb],\n  Gavin Simpson [ctb],\n  Jens Preussner [ctb],\n  Jay Hesselberth [ctb],\n  Hadley Wickham [ctb],\n  Matthew Lincoln [ctb],\n  Alessandro Gasparini [ctb],\n  Lukasz Komsta [ctb],\n  Frederick Novometsky [ctb],\n  Wilson Freitas [ctb],\n  Michelle Evans [ctb],\n  Jason Cory Brunson [ctb],\n  Simon Jackson [ctb],\n  Ben Whalley [ctb],\n  Michael Kuehn [ctb],\n  Jorge Cimentada [ctb],\n  Erle Holgersen [ctb],\n  Karl Dunkle Werner [ctb]", 
            Repository = "CRAN", `Date/Publication` = "2018-07-17 06:50:03 UTC", 
            Built = "R 3.5.1; ; 2018-07-29 10:54:23 UTC; unix", 
            RemoteType = "cran", RemoteSha = "0.5.0", RemoteRepos = "c(CRAN = \"https://cloud.r-project.org\")", 
            RemotePkgType = "source"), class = "packageDescription", file = "/home/denial/R/x86_64-pc-linux-gnu-library/3.5/broom/Meta/package.rds"), 
        crayon = structure(list(Package = "crayon", Title = "Colored Terminal Output", 
            Version = "1.3.4", `Authors@R` = "c(\n    person(\"Gábor\", \"Csárdi\", , \"csardi.gabor@gmail.com\",\n    role = c(\"aut\", \"cre\")),\n    person(\n    \"Brodie\", \"Gaslam\", email=\"brodie.gaslam@yahoo.com\",\n    role=c(\"ctb\"))\n    )", 
            Description = "Colored terminal output on terminals that support 'ANSI'\n    color and highlight codes. It also works in 'Emacs' 'ESS'. 'ANSI'\n    color support is automatically detected. Colors and highlighting can\n    be combined and nested. New styles can also be created easily.\n    This package was inspired by the 'chalk' 'JavaScript' project.", 
            License = "MIT + file LICENSE", LazyData = "true", 
            URL = "https://github.com/r-lib/crayon#readme", BugReports = "https://github.com/r-lib/crayon/issues", 
            Collate = "'ansi-256.r' 'combine.r' 'string.r' 'utils.r'\n'crayon-package.r' 'disposable.r' 'has_ansi.r' 'has_color.r'\n'styles.r' 'machinery.r' 'parts.r' 'print.r' 'style-var.r'\n'show.r' 'string_operations.r'", 
            Imports = "grDevices, methods, utils", Suggests = "mockery, rstudioapi, testthat, withr", 
            RoxygenNote = "6.0.1.9000", Encoding = "UTF-8", NeedsCompilation = "no", 
            Packaged = "2017-09-15 18:14:04 UTC; gaborcsardi", 
            Author = "Gábor Csárdi [aut, cre],\n  Brodie Gaslam [ctb]", 
            Maintainer = "Gábor Csárdi <csardi.gabor@gmail.com>", 
            Repository = "CRAN", `Date/Publication` = "2017-09-16 19:49:46 UTC", 
            Built = "R 3.5.1; ; 2018-07-29 10:45:58 UTC; unix", 
            RemoteType = "cran", RemoteSha = "1.3.4", RemoteRepos = "c(CRAN = \"https://cloud.r-project.org\")", 
            RemotePkgType = "source"), class = "packageDescription", file = "/home/denial/R/x86_64-pc-linux-gnu-library/3.5/crayon/Meta/package.rds")), 
    matprod = "default", BLAS = "/usr/lib/atlas-base/atlas/libblas.so.3.0", 
    LAPACK = "/usr/lib/atlas-base/atlas/liblapack.so.3.0"), class = "sessionInfo")
